# Supplementary material for: Genome and proteome of the chlorophyll f-producing cyanobacterium Halomicronema hongdechloris: adaptative proteomic shifts under different light conditions
Source: BMC Genomics. 2019 Mar 12;20:207. doi: 10.1186/s12864-019-5587-3 (PMC6416890; doi:10.1186/s12864-019-5587-3)
Supplement: Supplementary file 3 — Excel file S2. TMT proteomic data sets. (XLSX 497 kb) [file 12864_2019_5587_MOESM3_ESM.xlsx]

## Sheet: Sheet1
	Supplementary excel file: TMT labelling detailed global proteomic data
	The black bold fonts: the top 100 abaundant proteins
	The red bold fonts: peptide content is higher in FR-cells;
	The blue bold fonts: peptide content is higher in WL-cells;
	The red bold fonts highlighted in light red: peptide content is increased when WL-cells switched to FR light conditions; while the blue bold fonts highlighted in light red: peptide content is decreased when WL-cells switched to FR light conditions
	The blue bold fonts highlighted in light blue: peptide content is increased when FR-cells switched to WL conditions; while the red bold fonts highlighted in light blue: peptide content is decreased when FR-cells switched to WL conditions
	Gene ID	gene names	Protein Names	Far Red vs White log2 (FR vs WL)	SAF (detected peptide length/sum of peptide length, %)	NSAF (relative detected peptide length/sum of relative peptide length, %); relative peptide length = detected peptide length/ protein full length.	Far Red to White log 2 (FRW vs FR)	White to Far Red log 2 (WR vs WL)	Gene Ontology (biological process)	Gene ontology (cellular component)	Gene ontology (molecular function)	Number of TMT Peptides
	XM38_000010	XM38_000010	hypothetical protein	-0.517125	0.0100705	0.0113715	0.841371	0.062799			3'-5' exonuclease activity [GO:0008408]; DNA binding [GO:0003677]; DNA-directed DNA polymerase activity [GO:0003887]	3
	XM38_000020	XM38_000020	hypothetical protein		0	0				integral component of membrane [GO:0016021]		0
	XM38_000030	XM38_000030	TPR repeat family protein	0.162613	0.0453175	0.0151531	0.10804	0.0316628		cytoplasm [GO:0005737]	ATP binding [GO:0005524]; phosphoglycerate kinase activity [GO:0004618]	10
	XM38_000040	XM38_000040	Hypothetical Protein		0	0					catalytic activity [GO:0003824]	0
	XM38_000050	argA_1	Amino-acid acetyltransferase		0	0				ribosome [GO:0005840]	4 iron, 4 sulfur cluster binding [GO:0051539]; metal ion binding [GO:0046872]; protein methylthiotransferase activity [GO:0103039]	0
	XM38_000060	XM38_000060	tetratricopeptide repeat domain protein	0.650945	0.0299466	0.00895111	-0.13203	0.669754		integral component of membrane [GO:0016021]		6
	XM38_000070	XM38_000070	hypothetical protein	0.477599	0.0037102	0.00586531	-0.519188	0.547823				1
	XM38_000080	XM38_000080	hypothetical protein	0.227923	0.190545	0.0705997	-0.0840831	0.29552				49
	XM38_000090	yqjG_1	Glutathionyl-hydroquinone reductase YqjG		0	0					ATP binding [GO:0005524]; helicase activity [GO:0004386]; nucleic acid binding [GO:0003676]	0
	XM38_000100	XM38_000100	hypothetical protein		0	0						0
	XM38_000110	XM38_000110	hypothetical protein		0	0						0
	XM38_000120	XM38_000120	alpha-glucan phosphorylase	-0.227818	0.126412	0.038637	0.207596	-0.129106	carbohydrate metabolic process [GO:0005975]		nucleotidyltransferase activity [GO:0016779]	39
	XM38_000130	wbuB_1	Glycosyltransferase		0.00503527	0.00337927					lyase activity [GO:0016829]	0
	XM38_000140	XM38_000140	hypothetical protein	-0.111573	0.0530029	0.0383771	-0.0787522	-0.0391893		cell [GO:0005623]	DNA binding [GO:0003677]; ferric iron binding [GO:0008199]; oxidoreductase activity, oxidizing metal ions [GO:0016722]	14
	XM38_000150	XM38_000150	hypothetical protein	-0.390326	0.0214662	0.0280197	0.547161	-0.166363		integral component of membrane [GO:0016021]		9
	XM38_000160	XM38_000160	diguanylate cyclase	0.000278071	0.00397522	0.00224884	0.0496217	0.181536	cyclic nucleotide biosynthetic process [GO:0009190]			1
	XM38_000170	recJ_1	Single-stranded-DNA-specific exonuclease RecJ		0	0			DNA recombination [GO:0006310]; DNA repair [GO:0006281]			0
	XM38_000180	XM38_000180	hypothetical protein		0	0						0
	XM38_000190	ctpA_1	peptidase S41	0.489528	0.0246463	0.0152462	0.068759	0.166315		integral component of membrane [GO:0016021]; photosystem I [GO:0009522]; thylakoid membrane [GO:0042651]	oxidoreductase activity [GO:0016491]	6
	XM38_000200	XM38_000200	hypothetical protein	0.349209	0.00901049	0.00501757	-0.309241	0.032745				1
	XM38_000210	XM38_000210	hypothetical protein	-0.778756	0.00291516	0.00754111	2.17676	0.374461			DNA binding [GO:0003677]; transposase activity [GO:0004803]	1
	XM38_000220	psbO_1	Photosystem II manganese-stabilizing polypeptide	-0.566556	0.358299	0.368071	0.879996	0.107575	photosynthesis [GO:0015979]; photosystem II stabilization [GO:0042549]			100
	XM38_000230	mfd	Transcription-repair-coupling factor	0.0576852	0.0219962	0.00540045	0.296402	0.251234	regulation of transcription, DNA-templated [GO:0006355]; transcription-coupled nucleotide-excision repair, DNA damage recognition [GO:0000716]			6
	XM38_000240	glpE_1	Thiosulfate sulfurtransferase GlpE		0	0						0
	XM38_000250	ftsH_1	ATP-dependent metalloprotease	-0.153246	0.00530029	0.00238266	0.618585	0.397983	protein catabolic process [GO:0030163]	intracellular [GO:0005622]		2
	XM38_000260	XM38_000260	hypothetical protein		0	0						0
	XM38_000270	lnt	Apolipoprotein N-acyltransferase		0	0			lipoprotein biosynthetic process [GO:0042158]	integral component of membrane [GO:0016021]		0
	XM38_000280	XM38_000280	hypothetical protein		0	0					methyltransferase activity [GO:0008168]	0
	XM38_000290	ssb_1	Single-stranded DNA-binding protein	0.159916	0.00397522	0.00927185	-0.338521	0.326855	DNA replication [GO:0006260]			1
	XM38_000300	dnaK2_1	Chaperone protein dnaK2	-0.175091	0.164309	0.139985	0.213839	-0.34803	cell morphogenesis [GO:0000902]	integral component of membrane [GO:0016021]		47
	XM38_000310	mreC	Cell shape-determining protein MreC	-0.0664935	0.00795043	0.0085371	0.255636	-0.319043	regulation of cell shape [GO:0008360]	intracellular [GO:0005622]	phosphorelay sensor kinase activity [GO:0000155]	3
	XM38_000320	XM38_000320	hypothetical protein		0	0			regulation of cell shape [GO:0008360]		aspartic-type endopeptidase activity [GO:0004190]	0
	XM38_000330	XM38_000330	HAD family hydrolase		0	0						0
	XM38_000340	dtd	D-aminoacyl-tRNA deacylase		0	0			D-amino acid catabolic process [GO:0019478]	integral component of membrane [GO:0016021]		0
	XM38_000350	cobW	Cobalamin biosynthesis protein CobW	-0.239534	0.054328	0.0422384	0.464359	-0.0408699			DNA binding [GO:0003677]; N-methyltransferase activity [GO:0008170]	14
	XM38_000360	cysS_1	Cysteine--tRNA ligase	-0.212618	0.0384271	0.0221797	0.13756	-0.0802312	cysteinyl-tRNA aminoacylation [GO:0006423]			11
	XM38_000370	rimM	putative 16S rRNA-processing protein RimM		0	0			ribosomal small subunit biogenesis [GO:0042274]; rRNA processing [GO:0006364]		DNA binding [GO:0003677]	0
	XM38_000380	avtA	valine--pyruvate transaminase	0.0808601	0.0251764	0.0165835	-0.0454555	-0.102344	biosynthetic process [GO:0009058]	integral component of membrane [GO:0016021]; plasma membrane [GO:0005886]		4
	XM38_000390	zupT	Zinc transporter ZupT		0	0						0
	XM38_000400	perR_1	Peroxide-responsive repressor PerR		0	0					DNA binding [GO:0003677]	0
	XM38_000410	XM38_000410	Putative peroxiredoxin	-0.880039	0.611388	0.9829	0.709828	-0.593287	cell redox homeostasis [GO:0045454]			196
	XM38_000420	XM38_000420	glutathione-disulfide reductase	-0.310093	0.0882498	0.0558042	0.290337	-0.24027	cell redox homeostasis [GO:0045454]; glutathione metabolic process [GO:0006749]	integral component of membrane [GO:0016021]	transferase activity, transferring acyl groups other than amino-acyl groups [GO:0016747]	21
	XM38_000430	rtpR	Adenosylcobalamin-dependent ribonucleoside-triphosphate reductase	-0.0674229	0.0821545	0.015903	0.186748	-0.150199	DNA replication [GO:0006260]; intein-mediated protein splicing [GO:0016539]			22
	XM38_000440	XM38_000440	hypothetical protein	-0.789154	0.019081	0.0743781	0.563541	-0.38177		integral component of membrane [GO:0016021]; intracellular [GO:0005622]	phosphorus-oxygen lyase activity [GO:0016849]	4
	XM38_000450	XM38_000450	hypothetical protein		0	0					glutathione transferase activity [GO:0004364]	0
	XM38_000460	XM38_000460	hypothetical protein	1.18004	0.0119256	0.0221797	-0.73415	0.590217		integral component of membrane [GO:0016021]; plasma membrane [GO:0005886]	adenosylcobinamide-GDP ribazoletransferase activity [GO:0051073]; cobalamin 5'-phosphate synthase activity [GO:0008818]	3
	XM38_000470	psbK	Photosystem II reaction center protein K		0	0			photosynthesis [GO:0015979]			0
	XM38_000480	tgt	Queuine tRNA-ribosyltransferase	-0.47853	0.0121907	0.010263	0.230253	-0.200405	queuosine biosynthetic process [GO:0008616]; tRNA-guanine transglycosylation [GO:0101030]			2
	XM38_000490	XM38_000490	hypothetical protein		0	0				integral component of membrane [GO:0016021]	transmembrane transporter activity [GO:0022857]	0
	XM38_000500	cobS	Adenosylcobinamide-GDP ribazoletransferase		0	0			cobalamin biosynthetic process [GO:0009236]	integral component of membrane [GO:0016021]	oxidoreductase activity, acting on paired donors, with oxidation of a pair of donors resulting in the reduction of molecular oxygen to two molecules of water [GO:0016717]	0
	XM38_000510	lptC	Lipopolysaccharide export system protein LptC	0.0388445	0.0355119	0.026247	0.265452	-0.0344713		integral component of membrane [GO:0016021]		9
	XM38_000520	XM38_000520	hypothetical protein	-0.354904	0.0196111	0.0265734	0.557392	-0.169353				8
	XM38_000530	metG	Methionine--tRNA ligase	-0.737689	0.0567131	0.0303917	0.809871	-0.416822	methionyl-tRNA aminoacylation [GO:0006431]	cytoplasm [GO:0005737]	glutamate-5-semialdehyde dehydrogenase activity [GO:0004350]; NADP binding [GO:0050661]	16
	XM38_000540	XM38_000540	hypothetical protein	-0.00106003	0.00503527	0.00544795	0.265507	-0.0847145			magnesium ion binding [GO:0000287]; thiamine-phosphate diphosphorylase activity [GO:0004789]	2
	XM38_000550	XM38_000550	Putative biopolymer transport protein ExbB-like 3		0	0			protein transport [GO:0015031]		DNA binding [GO:0003677]	0
	XM38_000560	tuaD	UDP-glucose 6-dehydrogenase TuaD	0.342147	0.0858647	0.0528857	-0.225529	0.0569617	polysaccharide biosynthetic process [GO:0000271]	integral component of membrane [GO:0016021]; thylakoid membrane [GO:0042651]	ATPase activity [GO:0016887]; ATP binding [GO:0005524]; metalloendopeptidase activity [GO:0004222]; zinc ion binding [GO:0008270]	17
	XM38_000570	XM38_000570	NAD-dependent epimerase dehydratase family protein	-0.192422	0.0217312	0.0193241	0.103908	0.220727			2-amino-4-hydroxy-6-hydroxymethyldihydropteridine diphosphokinase activity [GO:0003848]; kinase activity [GO:0016301]	5
	XM38_000580	ydgE	putative N-acetyltransferase YdgE		0	0						0
	XM38_000590	XM38_000590	hypothetical protein		0	0						0
	XM38_000600	sglT	Sodium/glucose cotransporter	0.0810294	0.00318017	0.00151074	0.513406	0.231999		integral component of membrane [GO:0016021]		1
	XM38_000610	XM38_000610	putative TPR repeat domain protein	0.306403	0.0471726	0.028082	0.132985	0.309597				14
	XM38_000620	XM38_000620	hypothetical protein	0.283572	0.0074204	0.00586531	0.195024	-0.17759			hydrolase activity [GO:0016787]	1
	XM38_000630	XM38_000630	short-chain dehydrogenase family oxidoreductase	1.14368	0.391956	0.348541	-1.19461	0.915064				83
	XM38_000640	icd_1	Isocitrate dehydrogenase [NADP]	-0.424192	0.018021	0.0142443	0.185598	-0.210396	leucine biosynthetic process [GO:0009098]			6
	XM38_000650	XM38_000650	hypothetical protein		0	0					lyase activity [GO:0016829]	0
	XM38_000660	hofD	Type 4 prepilin-like protein leader peptide-processing enzyme		0	0				cytoplasm [GO:0005737]	uroporphyrinogen decarboxylase activity [GO:0004853]	0
	XM38_000670	XM38_000670	Sugar transporter SemiSWEET		0	0			carbohydrate transport [GO:0008643]		catalytic activity [GO:0003824]; coenzyme binding [GO:0050662]	0
	XM38_000680	XM38_000680	hypothetical protein		0	0					ATP binding [GO:0005524]; DNA binding [GO:0003677]; four-way junction helicase activity [GO:0009378]	0
	XM38_000690	XM38_000690	hypothetical protein	1.49182	0.00450524	0.00382683	-0.89261	0.578481	thiamine biosynthetic process [GO:0009228]; thiamine diphosphate biosynthetic process [GO:0009229]		hydrolase activity [GO:0016787]	1
	XM38_000700	XM38_000700	putative GUN4 domain containing protein	0.286674	0.108656	0.0815793	0.0357139	-0.0283026				29
	XM38_000710	efp	Elongation factor P	-0.225462	0.0243813	0.0375017	0.390297	-0.207841				7
	XM38_000720	accB	Biotin carboxyl carrier protein of acetyl-CoA carboxylase		0.00397522	0.00685555			fatty acid biosynthetic process [GO:0006633]	integral component of membrane [GO:0016021]	transferase activity [GO:0016740]	0
	XM38_000730	pyrF	Orotidine 5'-phosphate decarboxylase		0	0			'de novo' pyrimidine nucleobase biosynthetic process [GO:0006207]; 'de novo' UMP biosynthetic process [GO:0044205]			0
	XM38_000740	phoH	PhoH-like protein		0	0				integral component of membrane [GO:0016021]		0
	XM38_000750	XM38_000750	Putative membrane protein insertion efficiency factor		0	0				integral component of membrane [GO:0016021]		0
	XM38_000760	XM38_000760	hypothetical protein		0	0				intracellular [GO:0005622]	phosphorelay sensor kinase activity [GO:0000155]	0
	XM38_000770	XM38_000770	hypothetical protein		0	0				intracellular [GO:0005622]	phosphorelay sensor kinase activity [GO:0000155]	0
	XM38_000780	ywdF	putative glycosyltransferase YwdF	-0.41769	0.00848046	0.00773447	0.248735	-0.0875561				2
	XM38_000790	XM38_000790	alpha-glucan phosphorylase	0.282491	0.018021	0.00702459	0.0808905	0.52487	carbohydrate metabolic process [GO:0005975]	integral component of membrane [GO:0016021]	ATPase activity, coupled to transmembrane movement of substances [GO:0042626]; ATP binding [GO:0005524]	5
	XM38_000800	XM38_000800	hypothetical protein		0	0						0
	XM38_000810	XM38_000810	putative transporter	-0.838499	0.00477026	0.00228904	-0.0502924	-0.257882	potassium ion transport [GO:0006813]; sodium ion transport [GO:0006814]		catalytic activity [GO:0003824]	1
	XM38_000820	cysC	putative adenylyl-sulfate kinase	-0.0398221	0.0471726	0.0741612	0.23321	-0.512834	hydrogen sulfide biosynthetic process [GO:0070814]; sulfate assimilation [GO:0000103]			9
	XM38_000830	glpK	Glycerol kinase	0.106899	0.181005	0.102194	-0.188393	0.215467	glycerol-3-phosphate metabolic process [GO:0006072]; glycerol catabolic process [GO:0019563]			48
	XM38_000840	XM38_000840	ABC transporter protein		0.00265014	0.00291162				cytoplasm [GO:0005737]	1-(5-phosphoribosyl)-5-[(5-phosphoribosylamino)methylideneamino]imidazole-4-carboxamide isomerase activity [GO:0003949]	0
	XM38_000850	dus2	tRNA-dihydrouridine(20/20a) synthase		0	0						0
	XM38_000860	XM38_000860	hypothetical protein	1.87151	0.0312717	0.0144927	-0.953959	1.00688			thiosulfate sulfurtransferase activity [GO:0004792]	8
	XM38_000870	XM38_000870	WD-40 repeat protein		0	0			signal transduction [GO:0007165]		ATP binding [GO:0005524]; gluconokinase activity [GO:0046316]	0
	XM38_000880	XM38_000880	hypothetical protein	0.32463	0.00397522	0.0159319	-0.749586	-0.680648			sequence-specific DNA binding [GO:0043565]	1
	XM38_000890	XM38_000890	hypothetical protein		0	0						0
	XM38_000900	XM38_000900	Cell surface glycoprotein 2	-0.20934	0.170139	0.117795	0.332653	-0.103927				49
	XM38_000910	rpmI	50S ribosomal protein L35	-1.27844	0.0100705	0.0440865	-0.461534	-1.84691	translation [GO:0006412]			2
	XM38_000920	rplT	50S ribosomal protein L20	-0.161122	0.00212012	0.00520076	-0.0602874	-0.190048	ribosomal large subunit assembly [GO:0000027]; translation [GO:0006412]	integral component of membrane [GO:0016021]		1
	XM38_000930	XM38_000930	Bacterial ionotropic glutamate receptor		0	0					hydrolase activity [GO:0016787]	0
	XM38_000940	XM38_000940	hypothetical protein	-0.631317	0.0304767	0.0481793	1.43203	-0.0793358		cytoplasm [GO:0005737]; integral component of membrane [GO:0016021]	aminoacyl-tRNA editing activity [GO:0002161]; ATP binding [GO:0005524]; valine-tRNA ligase activity [GO:0004832]	7
	XM38_000950	queD	6-carboxy-5,6,7,8-tetrahydropterin synthase	0.25538	0.0116606	0.0114813	0.0748182	0.126989		integral component of membrane [GO:0016021]	transferase activity [GO:0016740]	2
	XM38_000960	XM38_000960	hypothetical protein	0.393457	0.0113956	0.0228358	-0.267079	0.664853				3
	XM38_000970	XM38_000970	hypothetical protein		0	0				cell [GO:0005623]	electron transfer activity [GO:0009055]; flavin adenine dinucleotide binding [GO:0050660]; oxidoreductase activity, acting on a sulfur group of donors, NAD(P) as acceptor [GO:0016668]	0
	XM38_000980	XM38_000980	ammonium transporter	-0.00306847	0.00477026	0.0015099	0.356374	0.269718		integral component of membrane [GO:0016021]; plasma membrane [GO:0005886]		1
	XM38_000990	butB	S-layer-related protein		0	0				integral component of membrane [GO:0016021]		0
	XM38_001000	proW_1	glycine betaine transporter membrane protein		0	0			transmembrane transport [GO:0055085]		ureidoglycolate lyase activity [GO:0050385]	0
	XM38_001010	XM38_001010	hypothetical protein		0	0			ion transport [GO:0006811]; transmembrane transport [GO:0055085]	ribosome [GO:0005840]	rRNA binding [GO:0019843]; structural constituent of ribosome [GO:0003735]	0
	XM38_001020	XM38_001020	hypothetical protein		0	0			metabolic process [GO:0008152]			0
	XM38_001030	rutD_1	Putative aminoacrylate hydrolase RutD		0	0						0
	XM38_001040	XM38_001040	GGDEF domain-containing protein		0	0						0
	XM38_001050	XM38_001050	hypothetical protein		0	0					catalytic activity [GO:0003824]	0
	XM38_001060	XM38_001060	Putative amidase		0	0						0
	XM38_001070	XM38_001070	hypothetical protein	-0.380409	0.00238513	0.00534409	0.192132	-0.116865			heme binding [GO:0020037]; iron ion binding [GO:0005506]; monooxygenase activity [GO:0004497]; oxidoreductase activity, acting on paired donors, with incorporation or reduction of molecular oxygen [GO:0016705]	1
	XM38_001080	XM38_001080	hypothetical protein		0	0					hydrolase activity [GO:0016787]	0
	XM38_001090	XM38_001090	hypothetical protein		0	0				integral component of membrane [GO:0016021]; photosystem II [GO:0009523]; thylakoid membrane [GO:0042651]	chlorophyll binding [GO:0016168]; electron transporter, transferring electrons within the cyclic electron transport pathway of photosynthesis activity [GO:0045156]; iron ion binding [GO:0005506]; oxidoreductase activity, acting on diphenols and related substances as donors, oxygen as acceptor [GO:0016682]	0
	XM38_001100	XM38_001100	ABC transporter protein	-0.0562845	0.018816	0.00867777	0.163684	0.18782				4
	XM38_001110	XM38_001110	hypothetical protein		0	0				cell [GO:0005623]; integral component of membrane [GO:0016021]		0
	XM38_001120	XM38_001120	Pentapeptide repeats containing protein		0	0						0
	XM38_001130	XM38_001130	Pentapeptide repeats containing protein	-0.00958872	0.0074204	0.00220408	0.270531	-0.00229196		photosystem I reaction center [GO:0009538]; thylakoid membrane [GO:0042651]	oxidoreductase activity [GO:0016491]	2
	XM38_001140	XM38_001140	hypothetical protein		0	0						0
	XM38_001150	XM38_001150	hypothetical protein		0	0					DNA binding [GO:0003677]	0
	XM38_001160	XM38_001160	hypothetical protein		0	0						0
	XM38_001170	XM38_001170	hypothetical protein	-0.867842	0.0972603	0.0722608	0.666852	-0.151391			hydrolase activity [GO:0016787]; metal ion binding [GO:0046872]	23
	XM38_001180	XM38_001180	hypothetical protein		0	0						0
	XM38_001190	XM38_001190	hypothetical protein	-2.12282	0.00238513	0.00547339	1.96682	-0.331446				1
	XM38_001200	XM38_001200	hypothetical protein	-0.101516	0.0103356	0.0257985	-0.120006	-0.120239		integral component of membrane [GO:0016021]		3
	XM38_001210	XM38_001210	hypothetical protein		0	0					nucleic acid binding [GO:0003676]	0
	XM38_001220	XM38_001220	hypothetical protein		0	0					DNA binding [GO:0003677]	0
	XM38_001230	XM38_001230	hypothetical protein	0.235323	0.00503527	0.00394714	-0.209547	0.290658	metabolic process [GO:0008152]		holo-[acyl-carrier-protein] synthase activity [GO:0008897]; magnesium ion binding [GO:0000287]	1
	XM38_001240	XM38_001240	hypothetical protein	-0.0282539	0.00715539	0.00282792	0.342339	0.372902			nucleotidyltransferase activity [GO:0016779]	2
	XM38_001250	tpiA	Triosephosphate isomerase	-0.339049	0.139133	0.164277	0.175041	-0.0718749	gluconeogenesis [GO:0006094]; glycolytic process [GO:0006096]; pentose-phosphate shunt [GO:0006098]	integral component of membrane [GO:0016021]		41
	XM38_001260	XM38_001260	hypothetical protein		0	0						0
	XM38_001270	rimK_1	C30S ribosomal protein S6/L-glutamate ligase		0	0			cellular protein modification process [GO:0006464]; translation [GO:0006412]			0
	XM38_001280	rimK_2	putative alpha-L-glutamate ligase		0	0						0
	XM38_001290	XM38_001290	PAS domain protein	-0.246999	0.0400172	0.0190738	0.335953	-0.235076				10
	XM38_001300	purK	N5-carboxyaminoimidazole ribonucleotide synthase	0.458343	0.0092755	0.006716	-0.239581	0.289311	'de novo' IMP biosynthetic process [GO:0006189]			2
	XM38_001310	XM38_001310	Putative pterin-4-alpha-carbinolamine dehydratase 1	0.20309	0.00291516	0.00708993	-0.467515	-0.326886	tetrahydrobiopterin biosynthetic process [GO:0006729]		sulfotransferase activity [GO:0008146]	1
	XM38_001320	rtxA	Multifunctional-autoprocessing repeats-in-toxin		0	0						0
	XM38_001330	XM38_001330	hypothetical protein		0	0						0
	XM38_001340	XM38_001340	hypothetical protein		0	0					DNA binding [GO:0003677]; transposase activity [GO:0004803]	0
	XM38_001350	XM38_001350	hypothetical protein		0	0						0
	XM38_001360	XM38_001360	hypothetical protein		0	0						0
	XM38_001370	vapB	Virulence-associated protein B		0	0						0
	XM38_001380	XM38_001380	hypothetical protein		0	0				integral component of membrane [GO:0016021]	transmembrane transporter activity [GO:0022857]	0
	XM38_001390	XM38_001390	hypothetical protein		0	0					4 iron, 4 sulfur cluster binding [GO:0051539]; 7,8-didemethyl-8-hydroxy-5-deazariboflavin synthase activity [GO:0044689]; iron ion binding [GO:0005506]	0
	XM38_001400	era_1	GTPase Era		0	0						0
	XM38_001410	XM38_001410	hypothetical protein		0	0					ATP binding [GO:0005524]	0
	XM38_001420	XM38_001420	putative GUN4 domain containing protein		0	0			signal transduction [GO:0007165]	integral component of membrane [GO:0016021]		0
	XM38_001430	XM38_001430	hypothetical protein		0	0						0
	XM38_001440	XM38_001440	hypothetical protein		0	0						0
	XM38_001450	XM38_001450	Magnesium transporter MgtE	0.584016	0.0121907	0.0073964	-0.178979	0.191829		integral component of membrane [GO:0016021]; intracellular [GO:0005622]; plasma membrane [GO:0005886]	adenylate cyclase activity [GO:0004016]; ATP binding [GO:0005524]; nucleotidyltransferase activity [GO:0016779]	3
	XM38_001460	XM38_001460	hypothetical protein		0	0						0
	XM38_001470	nusB	N utilization substance protein B	-0.207127	0.00424023	0.00553476	0.33735	-0.370893	DNA-templated transcription, termination [GO:0006353]; transcription antitermination [GO:0031564]			1
	XM38_001480	ftsY	Signal recognition particle receptor FtsY	0.134086	0.0235863	0.0141595	0.219279	0.18799	SRP-dependent cotranslational protein targeting to membrane [GO:0006614]			5
	XM38_001490	XM38_001490	hypothetical protein		0	0						0
	XM38_001500	XM38_001500	N-acetylmuramoyl-L-alanine amidase	-0.276164	0.00689037	0.00429035	0.355967	-0.309738	peptidoglycan catabolic process [GO:0009253]			2
	XM38_001510	soj_1	Chromosome-partitioning ATPase Soj	-0.326857	0.0153708	0.0181487	0.426434	0.166493		integral component of membrane [GO:0016021]		4
	XM38_001520	XM38_001520	hypothetical protein		0	0						0
	XM38_001530	yveL	Putative tyrosine-protein kinase YveL	0.0483292	0.125617	0.0487651	-0.0579375	0.137495				31
	XM38_001540	gfcE_1	Putative polysaccharide export protein GfcE	-0.0362888	0.0779142	0.0491593	-0.0685463	-0.0449773				19
	XM38_001550	XM38_001550	hypothetical protein		0	0						0
	XM38_001560	XM38_001560	hypothetical protein		0	0						0
	XM38_001570	XM38_001570	DegT DnrJ EryC1 StrS family aminotransferase		0	0						0
	XM38_001580	XM38_001580	hypothetical protein	-0.851714	0.0074204	0.014267	0.601285	0.0667755				2
	XM38_001590	bglA	Beta-glucosidase A	0.401929	0.00874547	0.00545738	-0.158736	0.268219	cellulose catabolic process [GO:0030245]			2
	XM38_001600	XM38_001600	hypothetical protein		0	0						0
	XM38_001610	XM38_001610	hypothetical protein		0	0						0
	XM38_001620	moaC	Cyclic pyranopterin monophosphate synthase		0	0			Mo-molybdopterin cofactor biosynthetic process [GO:0006777]		hydrolase activity [GO:0016787]	0
	XM38_001640	ywoG	putative MFS-type transporter YwoG		0	0			transmembrane transport [GO:0055085]	cytoplasm [GO:0005737]	4 iron, 4 sulfur cluster binding [GO:0051539]; ATP binding [GO:0005524]; metal ion binding [GO:0046872]; transferase activity [GO:0016740]; tRNA binding [GO:0000049]	0
	XM38_001650	XM38_001650	hypothetical protein		0	0						0
	XM38_001660	XM38_001660	Putative acetyltransferase		0	0					GDP-mannose 4,6-dehydratase activity [GO:0008446]; NADP+ binding [GO:0070401]	0
	XM38_001670	XM38_001670	hypothetical protein		0	0					GDP-L-fucose synthase activity [GO:0050577]; isomerase activity [GO:0016853]; NADP+ binding [GO:0070401]	0
	XM38_001680	XM38_001680	hypothetical protein		0	0						0
	XM38_001690	murF	UDP-N-acetylmuramoyl-tripeptide--D-alanyl-D- alanine ligase	0.554499	0.0108656	0.00675077	-0.243643	0.117102	cell cycle [GO:0007049]; cell division [GO:0051301]; cell wall organization [GO:0071555]; peptidoglycan biosynthetic process [GO:0009252]; regulation of cell shape [GO:0008360]		N-acetylglucosaminyldiphosphoundecaprenol N-acetyl-beta-D-mannosaminyltransferase activity [GO:0047244]	3
	XM38_001700	XM38_001700	hypothetical protein	1.39854	0.00583032	0.0101161	-0.816319	0.584545		ribosome [GO:0005840]	ribosome binding [GO:0043022]	1
	XM38_001710	moeZ	putative adenylyltransferase/sulfurtransferase MoeZ	-0.362565	0.119787	0.0873995	0.301966	-0.280941			transferase activity [GO:0016740]	26
	XM38_001720	XM38_001720	hypothetical protein	0.358507	0.0249114	0.0365394	0.200066	0.279442				5
	XM38_001730	sbcD	Nuclease SbcCD subunit D		0	0			DNA recombination [GO:0006310]; DNA replication [GO:0006260]		IMP cyclohydrolase activity [GO:0003937]; phosphoribosylaminoimidazolecarboxamide formyltransferase activity [GO:0004643]	0
	XM38_001740	XM38_001740	hypothetical protein		0	0						0
	XM38_001750	XM38_001750	hypothetical protein	-1.25205	0.0318017	0.056914	0.878075	-0.590657				8
	XM38_001760	XM38_001760	ATP-dependent chaperone ClpB	-0.45935	0.306887	0.105722	0.727147	-0.0476715	protein metabolic process [GO:0019538]		aspartic-type endopeptidase activity [GO:0004190]	96
	XM38_001770	rimI	Putative ribosomal-protein-alanine acetyltransferase		0	0						0
	XM38_001780	lysA	Diaminopimelate decarboxylase	0.924073	0.0129857	0.00773043	-0.98641	0.450421	lysine biosynthetic process via diaminopimelate [GO:0009089]			3
	XM38_001790	cdaA	Cyclic di-AMP synthase CdaA		0	0			second-messenger-mediated signaling [GO:0019932]		riboflavin synthase activity [GO:0004746]	0
	XM38_001800	uppS1	Isoprenyl transferase 1		0	0					nuclease activity [GO:0004518]	0
	XM38_001810	XM38_001810	hypothetical protein		0	0					iron-sulfur cluster binding [GO:0051536]; oxidoreductase activity [GO:0016491]	0
	XM38_001820	XM38_001820	hypothetical protein	-0.391493	0.0148408	0.0139835	0.0291771	-0.0149964	transmembrane transport [GO:0055085]			5
	XM38_001830	aroB_1	Bifunctional 3-dehydroquinate synthase/phosphatase	-0.183412	0.00609533	0.00561312	0.381492	0.298905				1
	XM38_001840	chlH_1	Magnesium chelatase ChlH subunit	0.121455	0.00715539	0.0016211	-0.0760846	0.26778	chlorophyll biosynthetic process [GO:0015995]	integral component of membrane [GO:0016021]		2
	XM38_001850	XM38_001850	hypothetical protein	0.273144	0.00318017	0.011172	-0.5221	0.0264512			electron transporter, transferring electrons within the cyclic electron transport pathway of photosynthesis activity [GO:0045156]	1
	XM38_001860	XM38_001860	Pentapeptide repeats containing protein	0.571106	0.0715539	0.115687	-0.442893	0.756531				19
	XM38_001870	XM38_001870	Aldo-keto reductase		0	0					hydrolase activity, acting on carbon-nitrogen (but not peptide) bonds [GO:0016810]	0
	XM38_001880	XM38_001880	hypothetical protein		0	0					ferrochelatase activity [GO:0004325]	0
	XM38_001890	insG_1	Transposase InsG for insertion sequence element IS4		0	0					ATP binding [GO:0005524]; protein kinase activity [GO:0004672]	0
	XM38_001900	XM38_001900	hypothetical protein		0	0				integral component of membrane [GO:0016021]	hydrolase activity [GO:0016787]	0
	XM38_001910	XM38_001910	hypothetical protein		0	0					oxidoreductase activity [GO:0016491]	0
	XM38_001920	XM38_001920	hypothetical protein	-0.475146	0.00318017	0.00651031	0.832588	0.0904243				1
	XM38_001930	XM38_001930	hypothetical protein		0	0			transmembrane transport [GO:0055085]	intracellular [GO:0005622]	phosphorus-oxygen lyase activity [GO:0016849]	0
	XM38_001940	tarA_1	N-acetylglucosaminyldiphosphoundecaprenol N-acetyl-beta-D-mannosaminyltransferase		0	0			biosynthetic process [GO:0009058]		ribosomal-protein-alanine N-acetyltransferase activity [GO:0008999]	0
	XM38_001950	XM38_001950	hypothetical protein		0	0				integral component of membrane [GO:0016021]		0
	XM38_001960	XM38_001960	hypothetical protein	0.403598	0.00344519	0.00636587	-0.296905	0.116849				1
	XM38_001970	XM38_001970	AAA ATPase	0.230834	0.0222612	0.0124941	-0.248102	0.119599			nucleotidyltransferase activity [GO:0016779]	6
	XM38_001980	XM38_001980	hypothetical protein		0	0						0
	XM38_001990	XM38_001990	hypothetical protein	0.486273	0.0132507	0.0228518	-0.0410434	0.10548			triglyceride lipase activity [GO:0004806]	5
	XM38_002000	yidC	Membrane protein insertase YidC	0.26035	0.0675787	0.0502084	-0.0581041	0.115037	protein insertion into membrane [GO:0051205]			19
	XM38_002010	XM38_002010	hypothetical protein	0.0490528	0.00848046	0.0185627	0.372205	0.234632				3
	XM38_002020	rnpA	Ribonuclease P protein component		0	0			tRNA 5'-leader removal [GO:0001682]	cytoplasm [GO:0005737]	deoxyribonuclease V activity [GO:0043737]; magnesium ion binding [GO:0000287]	0
	XM38_002030	rpmH	50S ribosomal protein L34		0	0			translation [GO:0006412]	integral component of membrane [GO:0016021]		0
	XM38_002040	XM38_002040	hypothetical protein	0.585813	0.0092755	0.0138915	0.271701	-0.23231			ribosomal-protein-alanine N-acetyltransferase activity [GO:0008999]	3
	XM38_002050	ald_1	Alanine dehydrogenase	-0.134068	0.00848046	0.00448542	0.283168	-0.218287	proton transport [GO:0015992]	integral component of membrane [GO:0016021]; photosystem I reaction center [GO:0009538]	oxidoreductase activity [GO:0016491]	3
	XM38_002060	pntB	NAD(P) transhydrogenase subunit beta	-0.571355	0.0206711	0.0123314	1.61496	0.120455		integral component of membrane [GO:0016021]; plasma membrane [GO:0005886]	protoheme IX farnesyltransferase activity [GO:0008495]	3
	XM38_002070	clpS_1	ATP-dependent Clp protease adapter protein ClpS		0	0			protein catabolic process [GO:0030163]			0
	XM38_002080	XM38_002080	hypothetical protein		0	0						0
	XM38_002090	trm1	tRNA (guanine(26)-N(2)/guanine(27)-N(2))-dimethyltransferase		0	0						0
	XM38_002100	XM38_002100	hypothetical protein	0.220855	0.0018551	0.00177737	0.295883	-0.286899			hydrolase activity [GO:0016787]	1
	XM38_002110	pdxJ	Pyridoxine 5'-phosphate synthase	-0.0847081	0.00768542	0.00911217	0.0291509	-0.0843029	pyridoxine biosynthetic process [GO:0008615]	integral component of membrane [GO:0016021]		2
	XM38_002120	ycf54	Ycf54 protein	0.111107	0.0143108	0.0373596	-0.175454	-0.144583		kinesin complex [GO:0005871]	microtubule motor activity [GO:0003777]	4
	XM38_002130	XM38_002130	hypothetical protein	0.0863986	0.00901049	0.0116544	-0.363081	-0.758727		intracellular [GO:0005622]	phosphorelay sensor kinase activity [GO:0000155]	1
	XM38_002140	XM38_002140	hypothetical protein		0	0					peptidyl-prolyl cis-trans isomerase activity [GO:0003755]	0
	XM38_002150	XM38_002150	Farnesyl diphosphate synthase	0.30157	0.0124557	0.0115827	0.176474	-0.022126	isoprenoid biosynthetic process [GO:0008299]		nucleotidyltransferase activity [GO:0016779]	3
	XM38_002160	folD	Bifunctional protein FolD protein	0.308403	0.0116606	0.0114417	-0.0775812	0.363146	histidine biosynthetic process [GO:0000105]; methionine biosynthetic process [GO:0009086]; purine nucleotide biosynthetic process [GO:0006164]; tetrahydrofolate interconversion [GO:0035999]			2
	XM38_002170	XM38_002170	hypothetical protein		0	0						0
	XM38_002180	psbU_1	Photosystem II 12 kDa extrinsic protein	0.673507	0.0858647	0.174523	-0.957607	-0.188534	photosynthesis [GO:0015979]; photosystem II stabilization [GO:0042549]			15
	XM38_002190	nadB	L-aspartate oxidase		0	0			NAD biosynthetic process [GO:0009435]			0
	XM38_002200	XM38_002200	hypothetical protein		0.00530029	0.00478801						0
	XM38_002210	XM38_002210	Putative glutamate--cysteine ligase 2-2	-0.0389016	0.0519428	0.0307929	-0.00577083	-0.219665				13
	XM38_002220	XM38_002220	hypothetical protein		0	0				integral component of membrane [GO:0016021]		0
	XM38_002230	XM38_002230	hypothetical protein		0	0				integral component of membrane [GO:0016021]	cyclic-di-GMP binding [GO:0035438]	0
	XM38_002240	pepA_1	putative cytosol aminopeptidase	-0.374484	0.279855	0.163185	0.146585	-0.176678		integral component of membrane [GO:0016021]		76
	XM38_002250	XM38_002250	hypothetical protein		0	0					phosphoric diester hydrolase activity [GO:0008081]	0
	XM38_002260	slt	Soluble lytic murein transglycosylase		0	0			peptidoglycan metabolic process [GO:0000270]			0
	XM38_002270	rodZ	Cytoskeleton protein RodZ	-0.0146504	0.00795043	0.00769501	0.167892	-0.0224979		cytoplasm [GO:0005737]; integral component of membrane [GO:0016021]	serine-type endopeptidase activity [GO:0004252]	3
	XM38_002280	tatC	Sec-independent protein translocase protein TatC		0	0			protein transport by the Tat complex [GO:0043953]		oxidoreductase activity [GO:0016491]	0
	XM38_002290	XM38_002290	Universal stress protein	0.443434	0.0214662	0.0349046	-0.178646	0.82274	response to stress [GO:0006950]	integral component of membrane [GO:0016021]		6
	XM38_002300	psaI_1	Photosystem I reaction center subunit VIII		0	0			photosynthesis [GO:0015979]		oxidoreductase activity [GO:0016491]	0
	XM38_002310	spoIIAB	Anti-sigma F factor		0	0						0
	XM38_002320	estB	Extracellular esterase EstB		0	0						0
	XM38_002330	XM38_002330	hypothetical protein		0	0						0
	XM38_002340	lexA_1	repressor LexA		0	0			regulation of transcription, DNA-templated [GO:0006355]; transcription, DNA-templated [GO:0006351]			0
	XM38_002350	XM38_002350	Putative phosphoesterase		0	0						0
	XM38_002360	XM38_002360	hypothetical protein		0	0					hydrolase activity, acting on ester bonds [GO:0016788]; oxidoreductase activity [GO:0016491]	0
	XM38_002370	smpB	SsrA-binding protein	-0.36976	0.00450524	0.00821787	0.368221	-0.441949	trans-translation [GO:0070929]		D-lactate dehydrogenase activity [GO:0008720]; NAD binding [GO:0051287]	2
	XM38_002380	XM38_002380	hypothetical protein		0	0						0
	XM38_002390	XM38_002390	DNA-binding response regulator/ompR family protein		0	0			phosphorelay signal transduction system [GO:0000160]; regulation of transcription, DNA-templated [GO:0006355]; transcription, DNA-templated [GO:0006351]		transcription coactivator activity [GO:0003713]	0
	XM38_002400	recQ	putative ATP-dependent DNA helicase RecQ		0	0			nucleoside metabolic process [GO:0009116]			0
	XM38_002410	dprA_1	DNA-processing protein A	-0.0576412	0.00265014	0.00173359	0.0811665	0.390167	DNA mediated transformation [GO:0009294]			1
	XM38_002420	XM38_002420	Two-component sensor histidine kinase		0	0						0
	XM38_002430	XM38_002430	hypothetical protein		0	0				cell outer membrane [GO:0009279]	iron ion binding [GO:0005506]; receptor activity [GO:0004872]	0
	XM38_002440	ddpA	putative D,D-dipeptide-binding periplasmic protein DdpA		0	0			transmembrane transport [GO:0055085]			0
	XM38_002450	ddpB	putative D,D-dipeptide transport system permease protein DdpB		0	0			transmembrane transport [GO:0055085]	integral component of membrane [GO:0016021]		0
	XM38_002460	dppC	Dipeptide transport system permease protein DppC		0	0			transmembrane transport [GO:0055085]		DNA binding [GO:0003677]; transposase activity [GO:0004803]	0
	XM38_002470	XM38_002470	ABC transporter protein		0	0			peptide transport [GO:0015833]			0
	XM38_002480	XM38_002480	hypothetical protein		0	0					DNA binding [GO:0003677]; transposase activity [GO:0004803]	0
	XM38_002490	cry	Cryptochrome DASH		0	0					DNA binding [GO:0003677]; recombinase activity [GO:0000150]	0
	XM38_002500	XM38_002500	hypothetical protein		0	0					DNA binding [GO:0003677]	0
	XM38_002510	ruvC	Crossover junction endodeoxyribonuclease RuvC		0	0			DNA recombination [GO:0006310]; DNA repair [GO:0006281]		nucleic acid binding [GO:0003676]	0
	XM38_002520	chlI	Magnesium-chelatase AAA domain ChlI subunit	-0.329481	0.018551	0.0144229	0.536443	-0.305162	chlorophyll biosynthetic process [GO:0015995]; photosynthesis [GO:0015979]	integral component of membrane [GO:0016021]		5
	XM38_002530	XM38_002530	hypothetical protein		0	0				integral component of membrane [GO:0016021]		0
	XM38_002540	XM38_002540	hypothetical protein	-0.508337	0.0113956	0.00942639	0.532764	0.147018		integral component of membrane [GO:0016021]		3
	XM38_002550	dmmA	curN or dmmA type Haloalkane dehalogenase		0	0					glutamate-1-semialdehyde 2,1-aminomutase activity [GO:0042286]; hydrolase activity, acting on ester bonds [GO:0016788]; phosphopantetheine binding [GO:0031177]; pyridoxal phosphate binding [GO:0030170]; transaminase activity [GO:0008483]	0
	XM38_002560	ydjZ	TVP38/TMEM64 family inner membrane protein YdjZ		0	0					catalytic activity [GO:0003824]	0
	XM38_002570	XM38_002570	hypothetical protein		0	0					catalytic activity [GO:0003824]; phosphopantetheine binding [GO:0031177]	0
	XM38_002580	yrbG	Inner membrane protein YrbG		0	0			transmembrane transport [GO:0055085]		ligase activity [GO:0016874]; phosphopantetheine binding [GO:0031177]	0
	XM38_002590	XM38_002590	hypothetical protein		0	0					catalytic activity [GO:0003824]	0
	XM38_002600	XM38_002600	hypothetical protein		0	0					alkanal monooxygenase (FMN-linked) activity [GO:0047646]	0
	XM38_002610	XM38_002610	DNA-binding response regulator/ompR family protein	0.176389	0.0238513	0.0302991	0.237672	0.353745	phosphorelay signal transduction system [GO:0000160]; regulation of transcription, DNA-templated [GO:0006355]; transcription, DNA-templated [GO:0006351]	cytoplasm [GO:0005737]	nuclease activity [GO:0004518]	3
	XM38_002620	XM38_002620	two-component sensor histidine kinase		0	0					catalytic activity [GO:0003824]; phosphopantetheine binding [GO:0031177]	0
	XM38_002630	XM38_002630	TVP38/TMEM64 family membrane protein		0	0					diaminobutyrate decarboxylase activity [GO:0033983]; pyridoxal phosphate binding [GO:0030170]	0
	XM38_002640	XM38_002640	TVP38/TMEM64 family membrane protein		0	0					ligase activity [GO:0016874]; phosphopantetheine binding [GO:0031177]	0
	XM38_002650	XM38_002650	hypothetical protein	-0.0580179	0.00238513	0.00124991	0.326114	0.121049	transmembrane transport [GO:0055085]			1
	XM38_002660	XM38_002660	hypothetical protein	0.243407	0.144168	0.114912	0.185093	0.127792				36
	XM38_002670	XM38_002670	hypothetical protein	-0.0970696	0.0262364	0.00824939	0.412877	-0.083493	carbohydrate metabolic process [GO:0005975]	integral component of membrane [GO:0016021]		8
	XM38_002680	ureC	Urease subunit alpha	0.343707	0.018551	0.00927729	-0.1063	0.389748	urea catabolic process [GO:0043419]			4
	XM38_002690	XM38_002690	hypothetical protein		0	0					N-acetyltransferase activity [GO:0008080]	0
	XM38_002700	XM38_002700	hypothetical protein		0	0					flavin adenine dinucleotide binding [GO:0050660]; oxidoreductase activity, acting on the CH-CH group of donors [GO:0016627]	0
	XM38_002710	XM38_002710	hypothetical protein		0	0					transferase activity [GO:0016740]	0
	XM38_002720	XM38_002720	ABC transporter protein	0.0300318	0.0288866	0.0203461	0.22829	-0.0499084				6
	XM38_002730	XM38_002730	hypothetical protein		0	0						0
	XM38_002740	XM38_002740	hypothetical protein		0	0					ligase activity [GO:0016874]	0
	XM38_002750	XM38_002750	hypothetical protein	-0.0178729	0.0442574	0.0421192	0.0210485	-0.0133788				8
	XM38_002760	XM38_002760	hypothetical protein	-0.10552	0.00901049	0.0176826	-0.0253119	-0.214645			cofactor binding [GO:0048037]	2
	XM38_002770	XM38_002770	hypothetical protein		0	0					3-hydroxyacyl-CoA dehydrogenase activity [GO:0003857]; NAD+ binding [GO:0070403]	0
	XM38_002780	XM38_002780	hypothetical protein		0	0					catalytic activity [GO:0003824]; phosphopantetheine binding [GO:0031177]	0
	XM38_002790	XM38_002790	hypothetical protein		0	0					ligase activity [GO:0016874]; phosphopantetheine binding [GO:0031177]	0
	XM38_002800	XM38_002800	hypothetical protein	-0.319252	0.0291516	0.0146043	0.00666853	-0.295022				11
	XM38_002810	XM38_002810	hypothetical protein		0	0						0
	XM38_002820	ppk	Polyphosphate kinase	-0.0100414	0.00477026	0.0018879	0.466241	0.166091	polyphosphate biosynthetic process [GO:0006799]	plasma membrane [GO:0005886]; thylakoid membrane [GO:0042651]	oxidoreductase activity, acting on NAD(P)H, quinone or similar compound as acceptor [GO:0016655]; quinone binding [GO:0048038]	2
	XM38_002830	XM38_002830	hypothetical protein		0	0						0
	XM38_002840	clpS_2	ATP-dependent Clp protease adapter protein ClpS		0	0			protein catabolic process [GO:0030163]		glutaryl-7-aminocephalosporanic-acid acylase activity [GO:0033968]; metal ion binding [GO:0046872]	0
	XM38_002850	XM38_002850	hypothetical protein		0	0						0
	XM38_002860	XM38_002860	hypothetical protein		0	0						0
	XM38_002870	XM38_002870	Putative anti-sigma factor antagonist		0	0						0
	XM38_002880	miaB_1	tRNA-2-methylthio-N(6)-dimethylallyladenosine synthase		0.00450524	0.00140878					phosphate ion binding [GO:0042301]	0
	XM38_002890	XM38_002890	hypothetical protein		0	0						0
	XM38_002900	potD-B	Spermidine/putrescine-binding periplasmic protein 1	-0.0630212	0.00901049	0.00660819	0.161621	-0.178288	polyamine transport [GO:0015846]			2
	XM38_002910	XM38_002910	hypothetical protein	-0.752877	0.00318017	0.00729785	0.557203	-1.05352		integral component of membrane [GO:0016021]		1
	XM38_002920	XM38_002920	hypothetical protein		0	0			cobalamin biosynthetic process [GO:0009236]		hydrolase activity [GO:0016787]	0
	XM38_002930	XM38_002930	hypothetical protein		0	0					S-adenosylmethionine:2-demethylmenaquinol-7 methyltransferase activity [GO:0102955]	0
	XM38_002940	XM38_002940	cAMP-binding domain protein	0.677164	0.0121907	0.0148244	0.761207	1.31887	regulation of transcription, DNA-templated [GO:0006355]; transcription, DNA-templated [GO:0006351]	integral component of membrane [GO:0016021]		3
	XM38_002950	XM38_002950	hypothetical protein		0	0						0
	XM38_002960	XM38_002960	hypothetical protein	-0.382647	0.00954052	0.00157745	0.280082	0.248767				2
	XM38_002970	XM38_002970	LysR family transcriptional regulator	-0.395799	0.0283565	0.0252156	0.52187	-0.781517	transcription, DNA-templated [GO:0006351]	integral component of membrane [GO:0016021]	antiporter activity [GO:0015297]; drug transmembrane transporter activity [GO:0015238]	9
	XM38_002980	XM38_002980	hypothetical protein	-0.317904	0.0169609	0.0574561	0.502664	-0.0826448		cytoplasm [GO:0005737]	ATP binding [GO:0005524]; glycine-tRNA ligase activity [GO:0004820]	6
	XM38_002990	mltA	Membrane-bound lytic murein transglycosylase A	0.751687	0.0156358	0.0113501	-0.191569	0.294218	peptidoglycan turnover [GO:0009254]	integral component of membrane [GO:0016021]		3
	XM38_003000	XM38_003000	Rieske domain/chlorophyllide a oxygenase domain protein		0	0						0
	XM38_003010	chlP_1	Geranylgeranyl diphosphate reductase	-0.36654	0.0333918	0.0252707	0.141484	-0.455033			ATP binding [GO:0005524]; metal ion binding [GO:0046872]; phosphoribosylamine-glycine ligase activity [GO:0004637]	8
	XM38_003020	XM38_003020	hypothetical protein		0	0						0
	XM38_003030	XM38_003030	hypothetical protein		0	0				integral component of membrane [GO:0016021]		0
	XM38_003040	speA_1	Biosynthetic arginine decarboxylase		0	0			arginine catabolic process [GO:0006527]; spermidine biosynthetic process [GO:0008295]	cytoplasm [GO:0005737]	ATP binding [GO:0005524]; dephospho-CoA kinase activity [GO:0004140]	0
	XM38_003050	XM38_003050	LysR family transcriptional regulator		0	0			transcription, DNA-templated [GO:0006351]		catalytic activity [GO:0003824]	0
	XM38_003060	XM38_003060	hypothetical protein		0	0						0
	XM38_003070	XM38_003070	Undecaprenyl-phosphate mannosyltransferase		0	0				membrane [GO:0016020]	transporter activity [GO:0005215]	0
	XM38_003080	XM38_003080	hypothetical protein	0.469044	0.00795043	0.00427662	-0.445505	0.291976				2
	XM38_003090	XM38_003090	hypothetical protein		0	0				integral component of membrane [GO:0016021]		0
	XM38_003100	XM38_003100	Hypothetical Protein		0	0						0
	XM38_003110	XM38_003110	peptidase S8	0.428931	0.0765892	0.0298137	-0.117546	0.469471		integral component of membrane [GO:0016021]		18
	XM38_003120	XM38_003120	Amino acid/amide ABC transporter substrate-binding protein, HAAT family	0.006105	0.0148408	0.00881633	-0.462174	-0.753856	amino acid transport [GO:0006865]			3
	XM38_003130	XM38_003130	hypothetical protein	0.160769	0.00238513	0.00266157	0.229598	0.034203		cell [GO:0005623]	antioxidant activity [GO:0016209]; oxidoreductase activity [GO:0016491]	1
	XM38_003140	pgpH	Cyclic-di-AMP phosphodiesterase PgpH		0	0					DNA binding [GO:0003677]	0
	XM38_003150	XM38_003150	hypothetical protein		0	0						0
	XM38_003160	cwlM	N-acetylmuramoyl-L-alanine amidase CwlM		0	0					DNA binding [GO:0003677]	0
	XM38_003170	XM38_003170	hypothetical protein		0	0						0
	XM38_003180	hisF	Imidazole glycerol phosphate synthase subunit HisF		0	0			histidine biosynthetic process [GO:0000105]			0
	XM38_003190	XM38_003190	hypothetical protein	0.459395	0.0638685	0.275365	-0.156583	-0.117735				21
	XM38_003200	arsA_1	Arsenic transporting ATPase	-0.20271	0.092755	0.0725107	0.0471503	-0.101946				24
	XM38_003210	chlG	Chlorophyll a synthase ChlG		0	0			chlorophyll biosynthetic process [GO:0015995]			0
	XM38_003220	XM38_003220	Penicillin-binding protein		0	0					cobalamin-transporting ATPase activity [GO:0015420]	0
	XM38_003230	XM38_003230	hypothetical protein		0	0						0
	XM38_003240	XM38_003240	hypothetical protein		0	0					agmatinase activity [GO:0008783]; metal ion binding [GO:0046872]	0
	XM38_003250	ptsA_1	phosphate transporter permease subunit PtsA		0	0			transmembrane transport [GO:0055085]		nickel cation binding [GO:0016151]	0
	XM38_003260	XM38_003260	molybdenum ABC transporter permease subunit		0	0			transmembrane transport [GO:0055085]		GTPase activity [GO:0003924]; nickel cation binding [GO:0016151]	0
	XM38_003270	potD-A	Spermidine/putrescine-binding periplasmic protein 2	0.158562	0.0506177	0.0372184	-0.169521	0.0813496	polyamine transport [GO:0015846]	proteasome core complex [GO:0005839]	threonine-type endopeptidase activity [GO:0004298]	10
	XM38_003280	XM38_003280	ABC transporter protein		0	0				membrane [GO:0016020]	ATPase activity, coupled to transmembrane movement of substances [GO:0042626]	0
	XM38_003290	XM38_003290	Penicillin-binding protein	0.763383	0.0037102	0.00178036	0.745379	0.893472	peptidoglycan biosynthetic process [GO:0009252]			1
	XM38_003300	XM38_003300	ABC-type polysaccharide/polyol phosphate export permease		0	0			transmembrane transport [GO:0055085]	integral component of membrane [GO:0016021]; plasma membrane [GO:0005886]		0
	XM38_003310	int_1	Integrase/recombinase		0	0			DNA integration [GO:0015074]; DNA recombination [GO:0006310]		ATPase activity [GO:0016887]; ATP binding [GO:0005524]	0
	XM38_003320	XM38_003320	hypothetical protein	0.0139671	0.0159009	0.0169463	0.0251682	0.39987				4
	XM38_003330	XM38_003330	hypothetical protein		0	0					2 iron, 2 sulfur cluster binding [GO:0051537]; iron ion binding [GO:0005506]; oxidoreductase activity, acting on paired donors, with incorporation or reduction of molecular oxygen, NAD(P)H as one donor, and incorporation of two atoms of oxygen into one donor [GO:0016708]	0
	XM38_003340	XM38_003340	GTPase	0.288455	0.0100705	0.00750163	0.00624654	-0.026355				3
	XM38_003350	hhoA_1	Putative serine protease HhoA	-0.294479	0.0132507	0.0132766	0.182254	-0.232234				5
	XM38_003360	XM38_003360	YbjN domain-containing protein, putative bacterial sensory transduction regulator	-0.334497	0.00291516	0.00493763	0.224743	-0.0139046				1
	XM38_003370	XM38_003370	hypothetical protein		0	0				integral component of membrane [GO:0016021]		0
	XM38_003380	XM38_003380	hypothetical protein		0	0				cytoplasm [GO:0005737]	GTPase activity [GO:0003924]; GTP binding [GO:0005525]	0
	XM38_003390	XM38_003390	hypothetical protein		0.00715539	0.00789186						0
	XM38_003400	XM38_003400	hypothetical protein	0.13755	0.0037102	0.00593121	-0.0587904	0.264908			transferase activity, transferring glycosyl groups [GO:0016757]	1
	XM38_003410	XM38_003410	hypothetical protein		0	0				integral component of membrane [GO:0016021]; thylakoid [GO:0009579]	glutamate-tRNA ligase activity [GO:0004818]	0
	XM38_003420	XM38_003420	hypothetical protein		0	0				integral component of membrane [GO:0016021]		0
	XM38_003430	XM38_003430	Transposase InsH for insertion sequence element IS5-18		0	0						0
	XM38_003440	XM38_003440	hypothetical protein		0	0					serine-type endopeptidase activity [GO:0004252]	0
	XM38_003450	XM38_003450	hypothetical protein		0	0					metal ion binding [GO:0046872]; ribulose-phosphate 3-epimerase activity [GO:0004750]	0
	XM38_003460	XM38_003460	Transposase InsH for insertion sequence element IS5-18		0	0						0
	XM38_003470	XM38_003470	hypothetical protein		0	0						0
	XM38_003480	XM38_003480	hypothetical protein		0	0				integral component of membrane [GO:0016021]; plasma membrane [GO:0005886]		0
	XM38_003490	XM38_003490	alginate O-acetyltransferase		0	0			alginic acid biosynthetic process [GO:0042121]	integral component of membrane [GO:0016021]; plasma membrane [GO:0005886]		0
	XM38_003500	XM38_003500	hypothetical protein		0	0					ATPase activity [GO:0016887]; ATP binding [GO:0005524]	0
	XM38_003510	XM38_003510	hypothetical protein		0	0						0
	XM38_003520	ppc	Phosphoenolpyruvate carboxylase	0.356822	0.0569781	0.0155898	-0.0255632	0.217125	carbon fixation [GO:0015977]; oxaloacetate metabolic process [GO:0006107]; tricarboxylic acid cycle [GO:0006099]	integral component of membrane [GO:0016021]		17
	XM38_003530	XM38_003530	hypothetical protein	-0.0743254	0.0357769	0.0581743	-0.121203	-0.14243				15
	XM38_003540	XM38_003540	hypothetical protein		0.00450524	0.00224516						0
	XM38_003550	XM38_003550	putative glycosyltransferase		0	0			polysaccharide biosynthetic process [GO:0000271]			0
	XM38_003560	XM38_003560	Rehydrin		0	0			cell redox homeostasis [GO:0045454]			0
	XM38_003570	XM38_003570	hypothetical protein		0	0						0
	XM38_003580	XM38_003580	hypothetical protein	-0.40298	0.0567131	0.0313968	0.389604	-0.106711			exodeoxyribonuclease III activity [GO:0008853]	16
	XM38_003590	XM38_003590	hypothetical protein		0	0					nucleotidyltransferase activity [GO:0016779]	0
	XM38_003600	XM38_003600	hypothetical protein		0	0						0
	XM38_003610	XM38_003610	hypothetical protein		0	0				cytoplasm [GO:0005737]	deoxyribose-phosphate aldolase activity [GO:0004139]	0
	XM38_003620	XM38_003620	putative exonuclease, DNA ligase-associated		0	0					hydrolase activity [GO:0016787]	0
	XM38_003630	XM38_003630	hypothetical protein		0	0				integral component of membrane [GO:0016021]		0
	XM38_003640	XM38_003640	hypothetical protein		0	0						0
	XM38_003650	ftsH_2	ATP-dependent metalloprotease	-0.960013	0.0108656	0.00431823	1.3871	-0.693951	protein catabolic process [GO:0030163]		lyase activity [GO:0016829]	4
	XM38_003660	XM38_003660	hypothetical protein		0	0				integral component of membrane [GO:0016021]		0
	XM38_003670	xcpT_1	Type II secretion system protein G	0.1248	0.00530029	0.00806536	-0.281988	-0.154972	protein secretion by the type II secretion system [GO:0015628]		hydrolase activity [GO:0016787]; transferase activity, transferring acyl groups [GO:0016746]	1
	XM38_003680	XM38_003680	ABC transporter protein	-0.711086	0.0172259	0.01499	0.451954	-0.280137				6
	XM38_003690	XM38_003690	Rieske domain/chlorophyllide a oxygenase domain protein	-0.358395	0.00344519	0.00168155	0.115968	0.128378				1
	XM38_003700	XM38_003700	hypothetical protein		0	0						0
	XM38_003710	XM38_003710	hypothetical protein		0	0						0
	XM38_003720	XM38_003720	hypothetical protein	-0.444067	0.0238513	0.0182938	0.536646	-0.248336	transmembrane transport [GO:0055085]			5
	XM38_003730	XM38_003730	hypothetical protein		0	0						0
	XM38_003740	XM38_003740	N-acetylmuramoyl-L-alanine amidase		0	0			peptidoglycan catabolic process [GO:0009253]			0
	XM38_003750	rnc1	Ribonuclease	-0.17041	0.0037102	0.00473433	1.01776	-0.561457	mRNA processing [GO:0006397]; rRNA catabolic process [GO:0016075]; rRNA processing [GO:0006364]; tRNA processing [GO:0008033]			1
	XM38_003760	XM38_003760	hypothetical protein		0	0					mRNA binding [GO:0003729]	0
	XM38_003770	XM38_003770	hypothetical protein		0	0						0
	XM38_003780	XM38_003780	hypothetical protein		0	0						0
	XM38_003790	XM38_003790	hypothetical protein		0	0					DNA binding transcription factor activity [GO:0003700]	0
	XM38_003800	XM38_003800	hypothetical protein	-0.234133	0.00609533	0.00373001	0.374075	0.102928			transferase activity [GO:0016740]	1
	XM38_003810	XM38_003810	hypothetical protein		0	0				integral component of membrane [GO:0016021]	flavin adenine dinucleotide binding [GO:0050660]; oxidoreductase activity, acting on the CH-CH group of donors [GO:0016627]	0
	XM38_003820	XM38_003820	hypothetical protein		0	0					DNA binding transcription factor activity [GO:0003700]	0
	XM38_003830	XM38_003830	hypothetical protein		0	0				integral component of membrane [GO:0016021]	cation transmembrane transporter activity [GO:0008324]	0
	XM38_003840	XM38_003840	hypothetical protein		0	0					ATP binding [GO:0005524]; protein serine/threonine kinase activity [GO:0004674]	0
	XM38_003850	XM38_003850	hypothetical protein		0	0				cytoplasm [GO:0005737]	ATP binding [GO:0005524]; magnesium ion binding [GO:0000287]; phenylalanine-tRNA ligase activity [GO:0004826]; tRNA binding [GO:0000049]	0
	XM38_003860	XM38_003860	hypothetical protein		0	0				cytoplasm [GO:0005737]	acetate kinase activity [GO:0008776]; ATP binding [GO:0005524]; magnesium ion binding [GO:0000287]	0
	XM38_003870	XM38_003870	XisI protein-like protein		0	0					pseudouridine synthase activity [GO:0009982]; RNA binding [GO:0003723]	0
	XM38_003880	XM38_003880	FdxN element excision controlling factor protein		0	0					transferase activity [GO:0016740]	0
	XM38_003890	XM38_003890	hypothetical protein	-0.501099	0.00344519	0.0136159	-0.256283	-0.263047				1
	XM38_003900	XM38_003900	hypothetical protein		0	0				integral component of membrane [GO:0016021]		0
	XM38_003910	XM38_003910	hypothetical protein		0	0				integral component of membrane [GO:0016021]		0
	XM38_003920	XM38_003920	hypothetical protein		0	0				integral component of membrane [GO:0016021]	metalloendopeptidase activity [GO:0004222]	0
	XM38_003930	XM38_003930	hypothetical protein		0	0					gamma-glutamylcyclotransferase activity [GO:0003839]	0
	XM38_003940	XM38_003940	protein kinase domain protein	0.223879	0.0111306	0.00638562	0.284075	0.478348				2
	XM38_003950	XM38_003950	hypothetical protein		0	0				integral component of membrane [GO:0016021]		0
	XM38_003960	XM38_003960	hypothetical protein		0	0				integral component of plasma membrane [GO:0005887]		0
	XM38_003970	XM38_003970	Serine-threonine kinase domain protein		0	0				cytoplasm [GO:0005737]		0
	XM38_003980	XM38_003980	hypothetical protein		0	0					magnesium ion binding [GO:0000287]; UTP:glucose-1-phosphate uridylyltransferase activity [GO:0003983]; UTP binding [GO:0002134]	0
	XM38_003990	XM38_003990	hypothetical protein		0	0						0
	XM38_004000	XM38_004000	hypothetical protein		0	0				integral component of membrane [GO:0016021]	carboxypeptidase activity [GO:0004180]	0
	XM38_004010	XM38_004010	hypothetical protein		0	0				integral component of membrane [GO:0016021]		0
	XM38_004020	XM38_004020	hypothetical protein		0	0				ATP-binding cassette (ABC) transporter complex [GO:0043190]; integral component of plasma membrane [GO:0005887]		0
	XM38_004030	XM38_004030	hypothetical protein		0	0					ATPase activity [GO:0016887]; ATP binding [GO:0005524]	0
	XM38_004040	XM38_004040	hypothetical protein		0	0					thiaminase activity [GO:0050334]	0
	XM38_004050	XM38_004050	hypothetical protein		0	0						0
	XM38_004060	XM38_004060	hypothetical protein		0	0					aminoacyl-tRNA editing activity [GO:0002161]; lyase activity [GO:0016829]	0
	XM38_004070	sbcC	Nuclease SbcCD subunit C		0	0					N-acetyltransferase activity [GO:0008080]	0
	XM38_004080	vapC	tRNA(fMet)-specific endonuclease VapC		0	0				intracellular [GO:0005622]	phosphorelay sensor kinase activity [GO:0000155]	0
	XM38_004090	XM38_004090	hypothetical protein		0	0				intracellular [GO:0005622]	diguanylate cyclase activity [GO:0052621]	0
	XM38_004100	XM38_004100	hypothetical protein		0	0				integral component of membrane [GO:0016021]; photosystem II [GO:0009523]; thylakoid membrane [GO:0042651]	chlorophyll binding [GO:0016168]; electron transporter, transferring electrons within the cyclic electron transport pathway of photosynthesis activity [GO:0045156]; iron ion binding [GO:0005506]; oxidoreductase activity, acting on diphenols and related substances as donors, oxygen as acceptor [GO:0016682]	0
	XM38_004110	XM38_004110	hypothetical protein		0	0				integral component of membrane [GO:0016021]; photosystem [GO:0009521]	chlorophyll binding [GO:0016168]	0
	XM38_004120	XM38_004120	hypothetical protein		0	0				phycobilisome [GO:0030089]		0
	XM38_004130	XM38_004130	hypothetical protein		0	0				phycobilisome [GO:0030089]		0
	XM38_004140	rayT	REP-associated tyrosine transposase		0	0			transposition, DNA-mediated [GO:0006313]			0
	XM38_004150	XM38_004150	hypothetical protein		0	0					cofactor binding [GO:0048037]	0
	XM38_004160	XM38_004160	hypothetical protein		0	0					electron transfer activity [GO:0009055]; iron-sulfur cluster binding [GO:0051536]	0
	XM38_004170	XM38_004170	hypothetical protein		0	0			regulation of transcription, DNA-templated [GO:0006355]			0
	XM38_004180	XM38_004180	hypothetical protein		0	0					8-oxo-7,8-dihydroguanosine triphosphate pyrophosphatase activity [GO:0008413]; DNA N-glycosylase activity [GO:0019104]	0
	XM38_004190	XM38_004190	hypothetical protein		0	0				ATP-binding cassette (ABC) transporter complex [GO:0043190]	ATPase activity [GO:0016887]; ATP binding [GO:0005524]; transmembrane transporter activity [GO:0022857]	0
	XM38_004200	XM38_004200	hypothetical protein	0.358484	0.00397522	0.00749117	-0.137554	0.134094				1
	XM38_004210	XM38_004210	hypothetical protein		0	0			transposition, DNA-mediated [GO:0006313]		O-methyltransferase activity [GO:0008171]	0
	XM38_004220	XM38_004220	hypothetical protein		0	0						0
	XM38_004230	XM38_004230	hypothetical protein		0	0				integral component of membrane [GO:0016021]		0
	XM38_004240	XM38_004240	hypothetical protein		0	0						0
	XM38_004250	XM38_004250	hypothetical protein		0.00503527	0.00513552					lyase activity [GO:0016829]	0
	XM38_004260	XM38_004260	hypothetical protein		0	0				cytoplasm [GO:0005737]; plasma membrane [GO:0005886]; thylakoid membrane [GO:0042651]	ATP binding [GO:0005524]	0
	XM38_004270	XM38_004270	hypothetical protein		0	0					N-acetyltransferase activity [GO:0008080]	0
	XM38_004280	XM38_004280	DDE/ISAs1 transposase family protein		0	0						0
	XM38_004290	XM38_004290	DDE transposase family protein		0	0					endonuclease activity [GO:0004519]	0
	XM38_004300	XM38_004300	hypothetical protein		0	0					ATP binding [GO:0005524]; ATP-dependent DNA/RNA helicase activity [GO:0033680]; deoxyribonuclease activity [GO:0004536]; DNA binding [GO:0003677]	0
	XM38_004310	XM38_004310	hypothetical protein		0	0						0
	XM38_004320	XM38_004320	hypothetical protein		0	0						0
	XM38_004330	XM38_004330	hypothetical protein		0	0						0
	XM38_004340	XM38_004340	hypothetical protein		0	0						0
	XM38_004350	XM38_004350	hypothetical protein		0	0						0
	XM38_004360	XM38_004360	hypothetical protein		0	0						0
	XM38_004370	XM38_004370	hypothetical protein		0	0						0
	XM38_004380	XM38_004380	Hypothetical Protein		0	0					DNA binding [GO:0003677]; endodeoxyribonuclease activity [GO:0004520]; metal ion binding [GO:0046872]	0
	XM38_004390	XM38_004390	hypothetical protein		0	0					endoribonuclease activity [GO:0004521]; metal ion binding [GO:0046872]	0
	XM38_004400	XM38_004400	hypothetical protein		0	0						0
	XM38_004410	XM38_004410	ABC transporter protein	0.0543446	0.0206711	0.00991916	0.101743	0.0962463				6
	XM38_004420	XM38_004420	hypothetical protein		0	0						0
	XM38_004430	XM38_004430	hypothetical protein		0	0						0
	XM38_004440	XM38_004440	ABC transporter protein	0.14464	0.00768542	0.00666744	0.106286	0.282046				2
	XM38_004450	XM38_004450	hypothetical protein		0	0						0
	XM38_004460	XM38_004460	ABC transporter protein		0	0						0
	XM38_004470	XM38_004470	WD-40 repeat protein		0	0			signal transduction [GO:0007165]			0
	XM38_004480	XM38_004480	hypothetical protein		0	0						0
	XM38_004490	XM38_004490	hypothetical protein		0	0						0
	XM38_004500	XM38_004500	hypothetical protein		0	0			signal transduction [GO:0007165]		nucleotidyltransferase activity [GO:0016779]	0
	XM38_004510	XM38_004510	cAMP-binding domain protein		0	0			regulation of transcription, DNA-templated [GO:0006355]; transcription, DNA-templated [GO:0006351]			0
	XM38_004520	XM38_004520	cAMP-binding domain protein		0	0			regulation of transcription, DNA-templated [GO:0006355]; transcription, DNA-templated [GO:0006351]	integral component of membrane [GO:0016021]; plasma membrane [GO:0005886]	ATPase activity [GO:0016887]; ATP binding [GO:0005524]; molybdate ion transmembrane transporter activity [GO:0015098]	0
	XM38_004530	XM38_004530	hypothetical protein		0	0				outer membrane-bounded periplasmic space [GO:0030288]		0
	XM38_004540	XM38_004540	hypothetical protein		0	0			photosynthetic electron transport in photosystem II [GO:0009772]			0
	XM38_004550	XM38_004550	metal ABC transporter permease		0	0						0
	XM38_004560	XM38_004560	ABC transporter protein		0	0					methionyl-tRNA formyltransferase activity [GO:0004479]	0
	XM38_004570	mntC	Mn transporter MntC	0.0525457	0.074204	0.0634087	-0.994369	-0.78319	cell adhesion [GO:0007155]; metal ion transport [GO:0030001]			21
	XM38_004580	mntP	manganese efflux pump MntP		0	0				membrane [GO:0016020]		0
	XM38_004590	XM38_004590	hypothetical protein		0	0						0
	XM38_004600	XM38_004600	TonB-dependent siderophore receptor	-0.725723	0.148938	0.0425512	-0.0174976	-0.0854118	siderophore transport [GO:0015891]			36
	XM38_004610	XM38_004610	hypothetical protein		0	0						0
	XM38_004620	XM38_004620	hypothetical protein		0	0						0
	XM38_004630	btuC	Vitamin B12 import system permease protein BtuC		0	0					magnesium ion binding [GO:0000287]; phosphoglucomutase activity [GO:0004614]	0
	XM38_004640	XM38_004640	hypothetical protein		0	0						0
	XM38_004650	XM38_004650	hypothetical protein	0.149972	0.0121907	0.011799	0.00577235	0.302593				2
	XM38_004660	XM38_004660	hypothetical protein		0	0				integral component of membrane [GO:0016021]		0
	XM38_004670	XM38_004670	anti-sigma-factor antagonist (STAS) and sugar transferase		0	0				integral component of membrane [GO:0016021]		0
	XM38_004680	XM38_004680	hypothetical protein		0	0						0
	XM38_004690	XM38_004690	hypothetical protein	-0.191463	0.00344519	0.0036855	0.734767	0.356864				1
	XM38_004700	XM38_004700	hypothetical protein	0.177207	0.00503527	0.0255859	1.21376	0.333292		integral component of plasma membrane [GO:0005887]	lyase activity [GO:0016829]; lytic endotransglycosylase activity [GO:0008932]	2
	XM38_004710	XM38_004710	hypothetical protein	-0.63564	0.00768542	0.00831529	0.641214	-0.303949		integral component of membrane [GO:0016021]	NADH dehydrogenase (ubiquinone) activity [GO:0008137]	1
	XM38_004720	mepM_1	Murein DD-endopeptidase MepM		0	0					2-phosphosulfolactate phosphatase activity [GO:0050532]; magnesium ion binding [GO:0000287]	0
	XM38_004730	aroC	Chorismate synthase	0.293109	0.0111306	0.00872525	-0.209967	0.255946	aromatic amino acid family biosynthetic process [GO:0009073]; chorismate biosynthetic process [GO:0009423]	integral component of membrane [GO:0016021]		4
	XM38_004740	XM38_004740	hypothetical protein		0	0				integral component of membrane [GO:0016021]		0
	XM38_004750	mftF	Putative mycofactocin biosynthesis glycosyltransferase MftF		0	0				integral component of membrane [GO:0016021]		0
	XM38_004760	XM38_004760	hypothetical protein		0	0				integral component of membrane [GO:0016021]	cation transmembrane transporter activity [GO:0008324]	0
	XM38_004770	XM38_004770	hypothetical protein		0	0				integral component of membrane [GO:0016021]		0
	XM38_004780	XM38_004780	Membrane-associated protein	-1.33803	0.380561	0.984457	1.94335	-0.140815			magnesium ion binding [GO:0000287]; ribonuclease activity [GO:0004540]; toxin activity [GO:0090729]	110
	XM38_004790	XM38_004790	hypothetical protein	-0.618186	0.0249114	0.0187035	-0.0923706	0.076201				7
	XM38_004800	XM38_004800	hypothetical protein		0	0				integral component of membrane [GO:0016021]		0
	XM38_004810	XM38_004810	hypothetical protein	-0.433829	0.00848046	0.028728	0.564339	-0.647584				2
	XM38_004820	pcaA	Cyclopropane mycolic acid synthase 3	0.282297	0.0124557	0.0103033	-0.455196	0.00134403	lipid biosynthetic process [GO:0008610]	integral component of membrane [GO:0016021]		3
	XM38_004830	XM38_004830	hypothetical protein		0	0						0
	XM38_004840	XM38_004840	hypothetical protein		0	0						0
	XM38_004850	XM38_004850	hypothetical protein		0	0						0
	XM38_004860	glcD_1	Glycolate oxidase subunit GlcD	-0.444845	0.129327	0.0524973	0.369075	-0.105176				36
	XM38_004870	bsoBIM	Modification methylase BsoBI		0	0						0
	XM38_004880	XM38_004880	hypothetical protein		0	0						0
	XM38_004890	XM38_004890	tetratricopeptide repeat domain protein		0	0						0
	XM38_004900	XM38_004900	hypothetical protein		0	0						0
	XM38_004910	XM38_004910	hypothetical protein		0	0				integral component of membrane [GO:0016021]		0
	XM38_004920	XM38_004920	hypothetical protein		0	0						0
	XM38_004930	XM38_004930	hypothetical protein		0	0						0
	XM38_004940	XM38_004940	hypothetical protein		0	0					DNA binding [GO:0003677]	0
	XM38_004950	cas2-3_1	CRISPR-associated endoribonuclease Cas2 3		0	0			defense response to virus [GO:0051607]; maintenance of CRISPR repeat elements [GO:0043571]			0
	XM38_004960	cas1_1	CRISPR-associated endonuclease Cas1		0	0			defense response to virus [GO:0051607]; maintenance of CRISPR repeat elements [GO:0043571]			0
	XM38_004970	XM38_004970	hypothetical protein		0	0						0
	XM38_004980	XM38_004980	hypothetical protein		0	0						0
	XM38_004990	XM38_004990	hypothetical protein		0	0				integral component of membrane [GO:0016021]		0
	XM38_005000	hetI_1	4'-phosphopantetheinyl transferase HetI		0	0						0
	XM38_005010	pssM	Exopolysaccharide glucosyl ketal-pyruvate-transferase		0	0						0
	XM38_005020	XM38_005020	hypothetical protein		0	0						0
	XM38_005030	rsmF	Ribosomal RNA small subunit methyltransferase F		0	0						0
	XM38_005040	XM38_005040	hypothetical protein	0.0722434	0.018021	0.00920638	0.243848	0.140593			serine-type peptidase activity [GO:0008236]	5
	XM38_005050	XM38_005050	hypothetical protein		0	0					DNA binding [GO:0003677]; endonuclease activity [GO:0004519]; metal ion binding [GO:0046872]	0
	XM38_005060	XM38_005060	hypothetical protein		0	0					endoribonuclease activity [GO:0004521]; metal ion binding [GO:0046872]	0
	XM38_005070	XM38_005070	hypothetical protein		0	0					ATPase activity [GO:0016887]; ATP binding [GO:0005524]; endonuclease activity [GO:0004519]; mismatched DNA binding [GO:0030983]	0
	XM38_005080	XM38_005080	hypothetical protein		0	0					deoxyribodipyrimidine photo-lyase activity [GO:0003904]	0
	XM38_005090	XM38_005090	hypothetical protein		0	0						0
	XM38_005100	XM38_005100	Chemical-damaging agent resistance protein C		0	0			response to stress [GO:0006950]	cytoplasm [GO:0005737]	calcium ion binding [GO:0005509]; sedoheptulose-7-phosphate:D-glyceraldehyde-3-phosphate glyceronetransferase activity [GO:0004801]	0
	XM38_005110	XM38_005110	hypothetical protein		0	0					glucose 1-dehydrogenase [NAD(P)] activity [GO:0047936]	0
	XM38_005120	XM38_005120	hypothetical protein		0	0					catalytic activity [GO:0003824]	0
	XM38_005130	XM38_005130	hypothetical protein		0	0					4-alpha-glucanotransferase activity [GO:0004134]; amylo-alpha-1,6-glucosidase activity [GO:0004135]	0
	XM38_005140	ldh2	L-lactate dehydrogenase 2		0	0			carbohydrate metabolic process [GO:0005975]; carboxylic acid metabolic process [GO:0019752]		inositol monophosphate 1-phosphatase activity [GO:0008934]; inositol monophosphate 3-phosphatase activity [GO:0052832]; inositol monophosphate 4-phosphatase activity [GO:0052833]	0
	XM38_005150	XM38_005150	hypothetical protein		0	0					oxidoreductase activity [GO:0016491]	0
	XM38_005160	chlN	Light-independent protochlorophyllide reductase subunit N	0.878332	0.0572431	0.034657	-0.623842	0.963818	light-independent chlorophyll biosynthetic process [GO:0036068]; photosynthesis, dark reaction [GO:0019685]	integral component of membrane [GO:0016021]		15
	XM38_005170	XM38_005170	hypothetical protein	-0.220368	0.0140458	0.0338711	-0.0246101	-0.349925			ATP binding [GO:0005524]	3
	XM38_005180	chlL	Light-independent protochlorophyllide reductase iron-sulfur ATP-binding protein	2.83054	0.00768542	0.0075672	-0.485842	2.89895	light-independent chlorophyll biosynthetic process [GO:0036068]; photosynthesis, dark reaction [GO:0019685]	kinesin complex [GO:0005871]	microtubule motor activity [GO:0003777]	1
	XM38_005190	hdaH	Histone deacetylase-like amidohydrolase		0	0				intracellular [GO:0005622]	ATP binding [GO:0005524]; phosphorus-oxygen lyase activity [GO:0016849]; protein kinase activity [GO:0004672]	0
	XM38_005200	gyrA_1	DNA gyrase subunit A	0.0502767	0.0726139	0.0241386	0.255573	0.306544	DNA-dependent DNA replication [GO:0006261]; DNA topological change [GO:0006265]		endoribonuclease activity [GO:0004521]; metal ion binding [GO:0046872]	15
	XM38_005210	lpsC	Lipopolysaccharide core biosynthesis glycosyltransferase LpsC	0.200682	0.00318017	0.00290975	0.0573851	0.198219			hydrolase activity [GO:0016787]	1
	XM38_005220	XM38_005220	pyridine nucleotide-disulfide oxidoreductase	0.485394	0.00768542	0.00462351	0.152791	0.602089	cell redox homeostasis [GO:0045454]		DNA binding [GO:0003677]; serine-type endopeptidase activity [GO:0004252]	2
	XM38_005230	XM38_005230	hypothetical protein	0.46996	0.00238513	0.0012098	0.0123497	0.545819			ATPase activity [GO:0016887]; ATP binding [GO:0005524]	1
	XM38_005240	XM38_005240	hypothetical protein		0	0					cobalamin binding [GO:0031419]; methionine synthase activity [GO:0008705]; zinc ion binding [GO:0008270]	0
	XM38_005250	XM38_005250	hypothetical protein		0	0					cellulase activity [GO:0008810]; oxidoreductase activity [GO:0016491]	0
	XM38_005260	XM38_005260	hypothetical protein		0	0				integral component of membrane [GO:0016021]		0
	XM38_005270	XM38_005270	hypothetical protein		0	0					transferase activity [GO:0016740]	0
	XM38_005280	XM38_005280	diguanylate cyclase response regulator		0	0			phosphorelay signal transduction system [GO:0000160]			0
	XM38_005290	XM38_005290	GGDEF domain-containing response regulator		0	0			phosphorelay signal transduction system [GO:0000160]	integral component of membrane [GO:0016021]		0
	XM38_005300	XM38_005300	hypothetical protein		0	0						0
	XM38_005310	XM38_005310	hypothetical protein		0	0			protein-chromophore linkage [GO:0018298]			0
	XM38_005320	XM38_005320	hypothetical protein		0	0					metalloendopeptidase activity [GO:0004222]	0
	XM38_005330	dcd	dCTP deaminase	0.153464	0.0164309	0.0234949	0.0584325	0.16808	dUMP biosynthetic process [GO:0006226]; dUTP biosynthetic process [GO:0006229]			4
	XM38_005340	btuR	Cob(I)yrinic acid a,c-diamide adenosyltransferase		0.00344519	0.00529916			cobalamin biosynthetic process [GO:0009236]	intracellular [GO:0005622]	phosphorus-oxygen lyase activity [GO:0016849]	0
	XM38_005350	rph	Ribonuclease PH	0.269054	0.0129857	0.0154609	-0.144866	0.238951	tRNA processing [GO:0008033]		metal ion binding [GO:0046872]	4
	XM38_005360	chlB	Light-independent protochlorophyllide reductase subunit B	1.17911	0.0172259	0.00964906	-0.89946	1.29635	light-independent chlorophyll biosynthetic process [GO:0036068]; photosynthesis, dark reaction [GO:0019685]	integral component of plasma membrane [GO:0005887]	lipopolysaccharide transmembrane transporter activity [GO:0015221]	4
	XM38_005380	XM38_005380	putative fructose-bisphosphate aldolase class 1	-0.141127	0.402292	0.33085	0.415982	-0.20213	glycolytic process [GO:0006096]	integral component of membrane [GO:0016021]		90
	XM38_005390	XM38_005390	hypothetical protein		0	0						0
	XM38_005400	XM38_005400	Putative phosphoribosyl transferase		0	0			nucleoside metabolic process [GO:0009116]			0
	XM38_005410	XM38_005410	hypothetical protein		0	0						0
	XM38_005420	XM38_005420	hypothetical protein		0	0						0
	XM38_005430	mgdE	Monoglucosyldiacylglycerol epimerase		0	0			lipid biosynthetic process [GO:0008610]			0
	XM38_005440	XM38_005440	long-chain fatty acid--CoA ligase	0.228536	0.110776	0.0507598	-0.139023	0.247245				30
	XM38_005450	XM38_005450	hypothetical protein	-0.620448	0.107861	0.211671	0.682334	-0.323931			lyase activity [GO:0016829]	31
	XM38_005460	pdhC	Dihydrolipoyllysine-residue acetyltransferase component of pyruvate dehydrogenase complex	-0.164049	0.194256	0.126781	0.193843	-0.0831307	metabolic process [GO:0008152]	cytoplasm [GO:0005737]	ATP binding [GO:0005524]; glycine-tRNA ligase activity [GO:0004820]	44
	XM38_005470	gloB_1	Hydroxyacylglutathione hydrolase	-0.441135	0.00848046	0.00829263	0.439032	0.0515057		cytoplasm [GO:0005737]	aminoacyl-tRNA editing activity [GO:0002161]; ATP binding [GO:0005524]; leucine-tRNA ligase activity [GO:0004823]	2
	XM38_005480	XM38_005480	hypothetical protein		0	0						0
	XM38_005490	XM38_005490	hypothetical protein		0	0						0
	XM38_005500	XM38_005500	CurM		0	0					serine-type D-Ala-D-Ala carboxypeptidase activity [GO:0009002]	0
	XM38_005510	XM38_005510	Glycosyltransferase type 1		0	0				integral component of membrane [GO:0016021]		0
	XM38_005520	XM38_005520	hypothetical protein	0.615886	0.00689037	0.00541627	-0.582944	0.116664				2
	XM38_005530	XM38_005530	Sulfotransferase domain protein		0	0				integral component of membrane [GO:0016021]		0
	XM38_005540	XM38_005540	putative glycosyltransferase		0	0					catalytic activity [GO:0003824]	0
	XM38_005550	XM38_005550	putative SufE-like protein	-0.247708	0.00344519	0.00644963	0.396951	0.319951			ATP binding [GO:0005524]; ATP-dependent DNA helicase activity [GO:0004003]; DNA binding [GO:0003677]	1
	XM38_005560	XM38_005560	hypothetical protein	-0.574868	0.0325968	0.106616	0.828557	0.237084				9
	XM38_005570	XM38_005570	hypothetical protein	0.0622523	0.00344519	0.00167009	0.27927	0.0277697		integral component of membrane [GO:0016021]		1
	XM38_005580	isiA_1	Iron stress-induced chlorophyll-binding protein	0.430151	0.0055653	0.00463051	-0.162106	0.328529	photosynthetic electron transport chain [GO:0009767]			1
	XM38_005590	XM38_005590	hypothetical protein		0	0						0
	XM38_005600	XM38_005600	Putative carboxymethylenebutenolidase	-0.45288	0.0111306	0.0109216	0.326902	-0.575734			nucleic acid binding [GO:0003676]	2
	XM38_005610	XM38_005610	hypothetical protein		0	0						0
	XM38_005620	XM38_005620	tetratricopeptide repeat domain protein	0.234361	0.0132507	0.00396067	-0.190228	0.406472				4
	XM38_005640	XM38_005640	hypothetical protein		0	0					hydrolase activity [GO:0016787]	0
	XM38_005650	XM38_005650	hypothetical protein		0	0						0
	XM38_005660	XM38_005660	hypothetical protein		0	0				integral component of membrane [GO:0016021]	kinase activity [GO:0016301]	0
	XM38_005670	XM38_005670	hypothetical protein		0	0				integral component of membrane [GO:0016021]		0
	XM38_005680	trpH	5'-3' exoribonuclease		0	0				integral component of membrane [GO:0016021]		0
	XM38_005690	XM38_005690	hypothetical protein	0.291792	0.00265014	0.00785532	-0.128187	0.193531				1
	XM38_005700	sir	ferredoxin-dependent Sulfite reductase		0	0			regulation of transcription, DNA-templated [GO:0006355]			0
	XM38_005710	XM38_005710	hypothetical protein		0	0						0
	XM38_005720	mftC	Putative mycofactocin radical SAM maturase MftC		0	0						0
	XM38_005730	XM38_005730	hypothetical protein		0	0						0
	XM38_005740	XM38_005740	Alpha/beta hydrolase		0	0						0
	XM38_005750	yodJ_1	Putative carboxypeptidase YodJ		0	0						0
	XM38_005760	XM38_005760	putative hydrolase	0.533969	0.00503527	0.00358203	0.150068	0.694676	metabolic process [GO:0008152]	ribosome [GO:0005840]	structural constituent of ribosome [GO:0003735]	1
	XM38_005770	XM38_005770	hypothetical protein		0	0			phosphorelay signal transduction system [GO:0000160]		DNA binding [GO:0003677]	0
	XM38_005780	XM38_005780	Cobalamin biosynthesis protein GTP-binding protein		0	0						0
	XM38_005790	XM38_005790	hypothetical protein	-0.132339	0.018551	0.0223677	0.493856	-0.0614687	phosphorelay signal transduction system [GO:0000160]; regulation of transcription, DNA-templated [GO:0006355]; transcription, DNA-templated [GO:0006351]	integral component of membrane [GO:0016021]; photosystem I [GO:0009522]; thylakoid membrane [GO:0042651]	4 iron, 4 sulfur cluster binding [GO:0051539]; chlorophyll binding [GO:0016168]; electron transfer activity [GO:0009055]; magnesium ion binding [GO:0000287]	5
	XM38_005800	XM38_005800	hybrid sensor histidine kinase/response regulator	-0.640883	0.00291516	0.00206863	1.08922	-0.237687				1
	XM38_005810	rpoD_1	RNA polymerase sigma factor, RpoD/SigD family	0.130039	0.00212012	0.00190312	0.203586	0.428343	DNA-templated transcription, initiation [GO:0006352]		sirohydrochlorin cobaltochelatase activity [GO:0016852]	1
	XM38_005820	proB	Glutamate 5-kinase		0	0			L-proline biosynthetic process [GO:0055129]			0
	XM38_005830	XM38_005830	hypothetical protein		0	0						0
	XM38_005840	mltG	Endolytic murein transglycosylase	-0.266989	0.0230563	0.0182243	0.35235	0.0795362	cell wall organization [GO:0071555]; peptidoglycan biosynthetic process [GO:0009252]			7
	XM38_005850	XM38_005850	hypothetical protein		0.00424023	0.00648698						0
	XM38_005860	XM38_005860	Putative pre-16S rRNA nuclease		0	0			rRNA 5'-end processing [GO:0000967]			0
	XM38_005870	XM38_005870	hypothetical protein		0	0						0
	XM38_005880	XM38_005880	Inorganic triphosphatase	0.133982	0.00238513	0.00426855	0.225751	0.307696		integral component of membrane [GO:0016021]		1
	XM38_005890	XM38_005890	hypothetical protein		0	0						0
	XM38_005900	XM38_005900	hypothetical protein		0	0				integral component of membrane [GO:0016021]		0
	XM38_005910	XM38_005910	GTPase		0	0				integral component of membrane [GO:0016021]		0
	XM38_005920	XM38_005920	hypothetical protein	0.0383031	0.0328618	0.0631823	-0.107251	0.0483052		integral component of membrane [GO:0016021]	cation transmembrane transporter activity [GO:0008324]	9
	XM38_005930	XM38_005930	hypothetical protein		0	0			peptidoglycan catabolic process [GO:0009253]	ribosome [GO:0005840]	structural constituent of ribosome [GO:0003735]	0
	XM38_005940	XM38_005940	Polyketide synthase		0	0						0
	XM38_005950	XM38_005950	hypothetical protein	0.250001	0.0108656	0.0103062	-0.286732	-0.120571	protein glycosylation [GO:0006486]	integral component of membrane [GO:0016021]		3
	XM38_005960	XM38_005960	hypothetical protein		0	0					iron ion binding [GO:0005506]; magnesium-protoporphyrin IX monomethyl ester (oxidative) cyclase activity [GO:0048529]	0
	XM38_005970	XM38_005970	hypothetical protein	-0.164042	0.0283565	0.0118487	0.220818	0.0105413				8
	XM38_005980	wbuB_2	Glycosyltransferase	0.500824	0.00477026	0.00350749	-0.341217	0.336607		cytoplasm [GO:0005737]	aminopeptidase activity [GO:0004177]; manganese ion binding [GO:0030145]; metalloexopeptidase activity [GO:0008235]	1
	XM38_005990	rbgA	Ribosome biogenesis GTPase A	-0.257538	0.00397522	0.00374558	0.786109	0.13161				1
	XM38_006000	XM38_006000	Na(+)-H(+) antiporter	0.211948	0.0259714	0.0543403	-0.0140653	0.419058	response to stress [GO:0006950]		fructose-bisphosphate aldolase activity [GO:0004332]	6
	XM38_006010	pgk	Phosphoglycerate kinase	0.0985674	0.396727	0.281522	0.171423	-0.000405627	glycolytic process [GO:0006096]			95
	XM38_006020	XM38_006020	hypothetical protein	0.0599306	0.0201411	0.0221283	0.149936	0.173466		integral component of membrane [GO:0016021]		6
	XM38_006030	XM38_006030	Rehydrin	-0.0350298	0.242488	0.47587	0.361025	0.015476	cell redox homeostasis [GO:0045454]			73
	XM38_006040	XM38_006040	hypothetical protein		0	0					metalloendopeptidase activity [GO:0004222]	0
	XM38_006050	XM38_006050	hypothetical protein		0	0			proteolysis involved in cellular protein catabolic process [GO:0051603]	integral component of membrane [GO:0016021]		0
	XM38_006060	psbM	Photosystem II reaction center protein M		0	0			photosynthesis, light reaction [GO:0019684]			0
	XM38_006070	csmI	Chlorosome protein I		0	0						0
	XM38_006080	psbB_1	Photosystem II CP47 reaction center protein	-0.609609	0.396727	0.221354	0.996417	0.12652	photosynthetic electron transport in photosystem II [GO:0009772]; protein-chromophore linkage [GO:0018298]		antisigma factor binding [GO:0045152]; transferase activity [GO:0016740]	99
	XM38_006090	nrdR	Transcriptional repressor NrdR		0	0			negative regulation of transcription, DNA-templated [GO:0045892]; transcription, DNA-templated [GO:0006351]			0
	XM38_006100	rpsA_1	30S ribosomal protein S1	-0.5595	0.18498	0.163978	0.562783	-0.333992			alpha-mannosidase activity [GO:0004559]; carbohydrate binding [GO:0030246]	66
	XM38_006110	XM38_006110	HAD family hydrolase		0	0			metabolic process [GO:0008152]	integral component of membrane [GO:0016021]; thylakoid membrane [GO:0042651]	heme binding [GO:0020037]	0
	XM38_006120	metK_1	S-adenosylmethionine synthase	-0.597801	0.0161659	0.0109526	0.570738	-0.292525	one-carbon metabolic process [GO:0006730]; S-adenosylmethionine biosynthetic process [GO:0006556]			5
	XM38_006130	XM38_006130	hypothetical protein		0	0						0
	XM38_006140	XM38_006140	hypothetical protein	0.0280933	0.00874547	0.00539819	-0.414879	0.00745987	metabolic process [GO:0008152]	ATP-binding cassette (ABC) transporter complex [GO:0043190]		2
	XM38_006150	XM38_006150	adenylate/guanylate cyclase domain protein		0	0						0
	XM38_006160	dprA_2	DNA-processing protein A/Predicted Rossmann fold nucleotide-binding protein DprA/Smf involved in DNA uptake		0	0			DNA mediated transformation [GO:0009294]			0
	XM38_006170	XM38_006170	hypothetical protein		0	0						0
	XM38_006180	XM38_006180	Sensor histidine kinase	0.00415985	0.00636035	0.00247927	-0.1344	0.236598	protein-chromophore linkage [GO:0018298]			1
	XM38_006190	lacF	Lactose transport system permease protein LacF		0	0			transmembrane transport [GO:0055085]	integral component of membrane [GO:0016021]		0
	XM38_006200	XM38_006200	hypothetical protein	0.8305	0.0280915	0.0330313	-1.213	-0.345005				4
	XM38_006210	XM38_006210	Ycf91-like protein		0	0						0
	XM38_006220	XM38_006220	hypothetical protein		0	0					oxidoreductase activity [GO:0016491]	0
	XM38_006230	ribD_1	Riboflavin biosynthesis protein RibD		0	0			riboflavin biosynthetic process [GO:0009231]	integral component of membrane [GO:0016021]		0
	XM38_006240	XM38_006240	signal transduction histidine kinase	-0.0469982	0.00848046	0.00338451	0.0883943	0.0137176		intracellular [GO:0005622]	phosphorelay sensor kinase activity [GO:0000155]	3
	XM38_006250	iolX_1	scyllo-inositol 2-dehydrogenase (NAD(+))	-0.139495	0.00530029	0.00435902	-0.0347336	-0.0862381				1
	XM38_006260	rnc2	Ribonuclease		0	0			mRNA processing [GO:0006397]; rRNA catabolic process [GO:0016075]; rRNA processing [GO:0006364]; tRNA processing [GO:0008033]	cell [GO:0005623]	ferric iron binding [GO:0008199]; oxidoreductase activity, oxidizing metal ions [GO:0016722]	0
	XM38_006270	XM38_006270	hypothetical protein		0	0					magnesium chelatase activity [GO:0016851]	0
	XM38_006280	XM38_006280	putative transporter		0	0				ATP-binding cassette (ABC) transporter complex [GO:0043190]		0
	XM38_006290	XM38_006290	hypothetical protein		0	0				integral component of membrane [GO:0016021]; plasma membrane [GO:0005886]		0
	XM38_006300	XM38_006300	hypothetical protein		0	0				integral component of membrane [GO:0016021]; plasma membrane [GO:0005886]		0
	XM38_006310	fusA_1	elongation factor G	-0.183186	0.26793	0.109384	0.519673	-0.198438		intracellular [GO:0005622]	phosphorelay sensor kinase activity [GO:0000155]	70
	XM38_006320	XM38_006320	hypothetical protein		0	0				integral component of membrane [GO:0016021]		0
	XM38_006330	XM38_006330	hypothetical protein		0	0						0
	XM38_006340	XM38_006340	hypothetical protein		0	0				cytoplasm [GO:0005737]	ATP binding [GO:0005524]; magnesium ion binding [GO:0000287]; phenylalanine-tRNA ligase activity [GO:0004826]; tRNA binding [GO:0000049]	0
	XM38_006350	XM38_006350	hypothetical protein		0	0				cytoplasm [GO:0005737]	5'-nucleotidase activity [GO:0008253]; metal ion binding [GO:0046872]; nucleotide binding [GO:0000166]	0
	XM38_006360	XM38_006360	Tetratricopeptide repeat domain protein		0	0						0
	XM38_006370	XM38_006370	hypothetical protein		0	0					FMN adenylyltransferase activity [GO:0003919]; riboflavin kinase activity [GO:0008531]	0
	XM38_006380	groS	10 kDa chaperonin	-0.986221	0.378971	1.04697	0.959451	-0.667197	protein folding [GO:0006457]		adenylyl-sulfate reductase activity [GO:0009973]	127
	XM38_006390	groL_1	60 kDa chaperonin	-0.723431	1.30016	0.681338	0.936542	-0.400032	protein refolding [GO:0042026]			372
	XM38_006400	XM38_006400	hypothetical protein	1.21733	0.157419	0.250247	0.185076	1.04826				33
	XM38_006410	XM38_006410	hypothetical protein	-0.597373	0.0405472	0.0359436	0.713964	-0.196696	metabolic process [GO:0008152]		4-methylaminobutyrate oxidase (demethylating) activity [GO:0102317]	13
	XM38_006420	ispD	2-C-methyl-D-erythritol 4-phosphate cytidylyltransferase	0.509147	0.00450524	0.00564753	-0.187601	0.239117	isopentenyl diphosphate biosynthetic process, methylerythritol 4-phosphate pathway [GO:0019288]; terpenoid biosynthetic process [GO:0016114]	extrinsic component of membrane [GO:0019898]; photosystem II oxygen evolving complex [GO:0009654]	oxidoreductase activity [GO:0016491]	1
	XM38_006430	ycf12	Photosystem II reaction center protein Ycf12		0	0			photosynthesis [GO:0015979]		ATPase activity [GO:0016887]; ATP binding [GO:0005524]	0
	XM38_006440	XM38_006440	hypothetical protein		0	0						0
	XM38_006450	XM38_006450	hypothetical protein		0	0						0
	XM38_006460	XM38_006460	hypothetical protein	0.450428	0.00848046	0.0125685	0.290447	0.658243		cytoplasm [GO:0005737]	nickel cation binding [GO:0016151]; urease activity [GO:0009039]	2
	XM38_006470	XM38_006470	Beta-monoglucosyldiacylglycerol synthase		0	0						0
	XM38_006480	XM38_006480	hypothetical protein	-0.767661	0.00291516	0.00658351	1.04238	-0.0830033			helicase activity [GO:0004386]	1
	XM38_006490	pta	Phosphate acetyltransferase		0	0					chorismate lyase activity [GO:0008813]	0
	XM38_006500	XM38_006500	hypothetical protein	-0.158987	0.0113956	0.0184243	0.272962	0.105405			DNA-directed DNA polymerase activity [GO:0003887]; nucleic acid binding [GO:0003676]	3
	XM38_006510	XM38_006510	hypothetical protein		0	0				integral component of membrane [GO:0016021]		0
	XM38_006520	glmU_1	Bifunctional protein GlmU		0	0				integral component of membrane [GO:0016021]		0
	XM38_006530	XM38_006530	hypothetical protein	0.835272	0.0143108	0.046275	-0.547496	0.0521774			lyase activity [GO:0016829]	3
	XM38_006540	cbiX_1	Sirohydrochlorin cobaltochelatase	-0.53302	0.0074204	0.00630302	0.647175	-0.621598	cobalamin biosynthetic process [GO:0009236]	integral component of membrane [GO:0016021]	kinase activity [GO:0016301]	2
	XM38_006550	XM38_006550	Putative potassium channel protein		0	0					serine-type endopeptidase activity [GO:0004252]	0
	XM38_006560	bioY	putative biotin transporter BioY		0	0						0
	XM38_006570	lspA	Lipoprotein signal peptidase		0	0				cell [GO:0005623]	electron transfer activity [GO:0009055]; protein disulfide oxidoreductase activity [GO:0015035]	0
	XM38_006580	XM38_006580	Penicillin-binding protein		0	0					DNA binding [GO:0003677]; metal ion binding [GO:0046872]	0
	XM38_006590	XM38_006590	glycosyl transferase transpeptidase	0.0825943	0.00795043	0.00850501	-0.10505	0.175733		intracellular [GO:0005622]	ATP binding [GO:0005524]; phosphorelay sensor kinase activity [GO:0000155]	2
	XM38_006600	psaD	Photosystem I reaction center subunit II	0.606523	0.615628	1.23366	0.0709948	0.385471	photosynthesis [GO:0015979]		N-acetyltransferase activity [GO:0008080]	176
	XM38_006610	trpE_1	Anthranilate synthase component 1	-0.155114	0.0037102	0.002054	-0.0654831	-0.0517389	biosynthetic process [GO:0009058]			1
	XM38_006620	XM38_006620	hypothetical protein		0	0					unfolded protein binding [GO:0051082]	0
	XM38_006630	ywaD_1	Aminopeptidase YwaD		0	0						0
	XM38_006640	ydfK	putative membrane protein YdfK		0	0				integral component of membrane [GO:0016021]		0
	XM38_006650	XM38_006650	sodium:calcium exchanger		0	0			potassium ion transport [GO:0006813]		DNA binding [GO:0003677]	0
	XM38_006660	XM38_006660	Hydrolase or acyltransferase of alpha/beta superfamily protein		0	0						0
	XM38_006670	xfp	Xylulose-5-phosphate/fructose-6-phosphate phosphoketolase	-0.203443	0.129327	0.0500689	0.452665	-0.522221	carbohydrate metabolic process [GO:0005975]			34
	XM38_006680	sigD	RNA polymerase sigma factor SigD	-0.0658116	0.00450524	0.00403141	0.326834	-0.0713792	DNA-templated transcription, initiation [GO:0006352]		DNA binding [GO:0003677]; DNA binding transcription factor activity [GO:0003700]	1
	XM38_006690	yceF	putative membrane protein YceF		0	0						0
	XM38_006700	XM38_006700	ABC transporter protein	-0.14467	0.0254414	0.0125685	0.44497	-0.0876401			transferase activity [GO:0016740]	6
	XM38_006710	htrA_1	Putative serine protease HtrA	-0.0179791	0.0161659	0.0105506	0.610397	0.139313		cytoplasm [GO:0005737]	chorismate mutase activity [GO:0004106]; prephenate dehydratase activity [GO:0004664]	4
	XM38_006720	ybhN	Inner membrane protein YbhN		0	0						0
	XM38_006730	XM38_006730	hypothetical protein		0	0				integral component of membrane [GO:0016021]		0
	XM38_006740	XM38_006740	hypothetical protein	-0.0288071	0.00795043	0.0111445	0.417777	0.157801		integral component of membrane [GO:0016021]		2
	XM38_006750	XM38_006750	hypothetical protein		0	0						0
	XM38_006760	XM38_006760	hypothetical protein		0	0				integral component of membrane [GO:0016021]		0
	XM38_006770	XM38_006770	hypothetical protein		0	0					1-deoxy-D-xylulose-5-phosphate reductoisomerase activity [GO:0030604]; isomerase activity [GO:0016853]; metal ion binding [GO:0046872]; NADPH binding [GO:0070402]	0
	XM38_006780	XM38_006780	hypothetical protein		0	0						0
	XM38_006790	XM38_006790	hypothetical protein		0	0				cytoplasm [GO:0005737]	ATP binding [GO:0005524]; metal ion binding [GO:0046872]; ribokinase activity [GO:0004747]	0
	XM38_006800	XM38_006800	hypothetical protein		0	0					transferase activity [GO:0016740]	0
	XM38_006810	XM38_006810	TPR repeat family protein		0.0055653	0.00184788				integral component of membrane [GO:0016021]	dolichyl-phosphate-mannose-protein mannosyltransferase activity [GO:0004169]	0
	XM38_006820	XM38_006820	hypothetical protein		0	0				integral component of membrane [GO:0016021]		0
	XM38_006830	XM38_006830	hypothetical protein	0.813781	0.00795043	0.0318638	-0.209564	0.255165			hydrolase activity [GO:0016787]	3
	XM38_006840	XM38_006840	hypothetical protein		0	0					transferase activity [GO:0016740]	0
	XM38_006850	XM38_006850	hypothetical protein		0	0					transferase activity [GO:0016740]	0
	XM38_006860	XM38_006860	hypothetical protein		0	0					transferase activity [GO:0016740]	0
	XM38_006870	XM38_006870	hypothetical protein		0	0			regulation of transcription, DNA-templated [GO:0006355]		guanosine-3',5'-bis(diphosphate) 3'-diphosphatase activity [GO:0008893]	0
	XM38_006880	XM38_006880	hypothetical protein		0	0					oxidoreductase activity, acting on single donors with incorporation of molecular oxygen, incorporation of two atoms of oxygen [GO:0016702]	0
	XM38_006890	XM38_006890	hypothetical protein		0	0					oxidoreductase activity, acting on single donors with incorporation of molecular oxygen, incorporation of two atoms of oxygen [GO:0016702]	0
	XM38_006900	XM38_006900	hypothetical protein		0	0						0
	XM38_006910	XM38_006910	hypothetical protein		0	0						0
	XM38_006920	XM38_006920	hypothetical protein	0.631445	0.00318017	0.00409472	-0.286367	-0.00131977			N-acetylmuramoyl-L-alanine amidase activity [GO:0008745]; peptidoglycan binding [GO:0042834]	1
	XM38_006930	XM38_006930	hypothetical protein		0	0						0
	XM38_006940	XM38_006940	hypothetical protein		0	0						0
	XM38_006950	XM38_006950	hypothetical protein		0	0						0
	XM38_006960	XM38_006960	hypothetical protein		0	0				integral component of membrane [GO:0016021]; type I protein secretion system complex [GO:0030256]	ATPase activity, coupled to transmembrane movement of substances [GO:0042626]; ATP binding [GO:0005524]; peptidase activity [GO:0008233]; protein transporter activity [GO:0008565]	0
	XM38_006970	XM38_006970	hypothetical protein		0	0				membrane [GO:0016020]		0
	XM38_006980	XM38_006980	hypothetical protein		0	0				cytoplasm [GO:0005737]	ATP binding [GO:0005524]; UMP kinase activity [GO:0033862]	0
	XM38_006990	XM38_006990	PIN domain nuclease		0	0				cytoplasm [GO:0005737]		0
	XM38_007000	XM38_007000	hypothetical protein		0	0				membrane [GO:0016020]	fimbrial usher porin activity [GO:0015473]	0
	XM38_007010	XM38_007010	hypothetical protein		0	0				outer membrane-bounded periplasmic space [GO:0030288]		0
	XM38_007020	XM38_007020	hypothetical protein		0	0						0
	XM38_007030	XM38_007030	hypothetical protein		0	0						0
	XM38_007040	XM38_007040	hypothetical protein	0.155438	0.00503527	0.0085797	0.137487	0.21567			ATP binding [GO:0005524]; DNA binding [GO:0003677]; zinc ion binding [GO:0008270]	1
	XM38_007050	XM38_007050	hypothetical protein		0	0						0
	XM38_007060	XM38_007060	hypothetical protein		0	0					hydrolase activity [GO:0016787]	0
	XM38_007070	XM38_007070	hypothetical protein		0	0				integral component of membrane [GO:0016021]		0
	XM38_007080	XM38_007080	hypothetical protein		0	0				integral component of membrane [GO:0016021]		0
	XM38_007090	mtnD	Acireductone dioxygenase		0	0			L-methionine salvage from methylthioadenosine [GO:0019509]; L-methionine salvage from S-adenosylmethionine [GO:0019284]			0
	XM38_007100	XM38_007100	diguanylate cyclase	0.390892	0.00795043	0.00311616	0.152518	0.333108	cyclic nucleotide biosynthetic process [GO:0009190]; intracellular signal transduction [GO:0035556]	integral component of membrane [GO:0016021]		2
	XM38_007110	XM38_007110	hypothetical protein		0	0					metallopeptidase activity [GO:0008237]	0
	XM38_007120	XM38_007120	hypothetical protein		0	0						0
	XM38_007130	egtD	Histidine N-alpha-methyltransferase	-0.320722	0.00397522	0.0032319	-0.0291761	-0.311656				1
	XM38_007140	XM38_007140	sulfatase-modifying factor protein		0	0			ergothioneine biosynthetic process [GO:0052699]		isomerase activity [GO:0016853]	0
	XM38_007150	egtC	Gamma-glutamyl-hercynylcysteine sulfoxide hydrolase	-0.117876	0.00397522	0.00408363	0.285643	-0.304761	ergothioneine biosynthetic process [GO:0052699]		methyltransferase activity [GO:0008168]	1
	XM38_007160	XM38_007160	hypothetical protein	-0.333238	0.0055653	0.00833491	0.869411	-0.0127219				1
	XM38_007170	XM38_007170	hypothetical protein	1.3235	0.00265014	0.00131607	-0.86223	0.910241		integral component of membrane [GO:0016021]	metal ion transmembrane transporter activity [GO:0046873]	1
	XM38_007180	chlM	Magnesium-protoporphyrin O-methyltransferase		0	0			chlorophyll biosynthetic process [GO:0015995]	phycobilisome [GO:0030089]	chloride ion binding [GO:0031404]	0
	XM38_007190	purE_1	N5-carboxyaminoimidazole ribonucleotide mutase		0	0			'de novo' IMP biosynthetic process [GO:0006189]		anthranilate phosphoribosyltransferase activity [GO:0004048]; magnesium ion binding [GO:0000287]	0
	XM38_007200	XM38_007200	ammonium transporter	0.353499	0.261569	0.150062	-0.278523	0.0774722		integral component of membrane [GO:0016021]		71
	XM38_007210	XM38_007210	histidine kinase	0.21473	0.018551	0.00786703	-0.35397	0.382067	protein-chromophore linkage [GO:0018298]			4
	XM38_007220	XM38_007220	hypothetical protein		0	0						0
	XM38_007230	ynaD	putative N-acetyltransferase YnaD		0	0					DNA binding [GO:0003677]	0
	XM38_007240	XM38_007240	hypothetical protein		0	0						0
	XM38_007250	XM38_007250	hypothetical protein		0	0			protein-chromophore linkage [GO:0018298]	cytoplasm [GO:0005737]	ATP binding [GO:0005524]; histidine-tRNA ligase activity [GO:0004821]	0
	XM38_007260	XM38_007260	hypothetical protein		0	0			regulation of transcription, DNA-templated [GO:0006355]			0
	XM38_007270	XM38_007270	hypothetical protein		0	0					metal ion binding [GO:0046872]; transketolase activity [GO:0004802]	0
	XM38_007280	XM38_007280	hypothetical protein	0.076674	0.0312717	0.022471	0.189745	0.292968		integral component of membrane [GO:0016021]		8
	XM38_007290	XM38_007290	hypothetical protein		0	0						0
	XM38_007300	XM38_007300	putative ABC transporter-binding protein	-0.137523	0.0286216	0.0183432	0.439552	0.0918245			serine-type peptidase activity [GO:0008236]	9
	XM38_007310	XM38_007310	molybdenum ABC transporter permease subunit		0	0			transmembrane transport [GO:0055085]			0
	XM38_007320	XM38_007320	sugar ABC transporter permease		0	0			transmembrane transport [GO:0055085]		precorrin-2 C20-methyltransferase activity [GO:0030788]	0
	XM38_007330	XM38_007330	ABC transporter protein	-0.866401	0.0792393	0.0633368	1.36815	-0.0654702				21
	XM38_007340	XM38_007340	hypothetical protein		0	0				integral component of membrane [GO:0016021]	solute:proton antiporter activity [GO:0015299]	0
	XM38_007350	XM38_007350	hypothetical protein		0	0				glycerol-3-phosphate dehydrogenase complex [GO:0009331]	glycerol-3-phosphate dehydrogenase [NAD(P)+] activity [GO:0047952]; glycerol-3-phosphate dehydrogenase [NAD+] activity [GO:0004367]; glycerol-3-phosphate dehydrogenase [NADP+] activity [GO:0036439]; NAD binding [GO:0051287]	0
	XM38_007360	dnaJ_1	Chaperone protein DnaJ	-0.0567812	0.0193461	0.015819	0.552776	0.117002				5
	XM38_007370	XM38_007370	hypothetical protein		0	0				glycerol-3-phosphate dehydrogenase complex [GO:0009331]	sn-glycerol-3-phosphate:ubiquinone-8 oxidoreductase activity [GO:0052591]	0
	XM38_007380	tyrS	Tyrosine--tRNA ligase	0.305086	0.0265014	0.0185285	-0.0922155	0.11325	tyrosyl-tRNA aminoacylation [GO:0006437]			7
	XM38_007390	XM38_007390	Penicillin-binding protein	-0.120995	0.00901049	0.00401248	-0.120563	0.109843		integral component of membrane [GO:0016021]; photosystem II [GO:0009523]; thylakoid membrane [GO:0042651]	chlorophyll binding [GO:0016168]; electron transporter, transferring electrons within the cyclic electron transport pathway of photosynthesis activity [GO:0045156]; iron ion binding [GO:0005506]; oxidoreductase activity, acting on diphenols and related substances as donors, oxygen as acceptor [GO:0016682]	2
	XM38_007400	XM38_007400	hypothetical protein		0	0					glucosylglycerol-phosphate synthase activity [GO:0033828]	0
	XM38_007410	dnaJ_2	Chaperone protein DnaJ	0.454324	0.00583032	0.00545738	-0.0219744	0.0664737			catalytic activity [GO:0003824]	2
	XM38_007420	XM38_007420	hypothetical protein		0	0						0
	XM38_007430	psbU_2	Photosystem II 12 kDa extrinsic protein		0	0					ATPase activity [GO:0016887]; ATP binding [GO:0005524]	0
	XM38_007440	lepB1	putative signal peptidase I-1	-0.182733	0.00636035	0.0089156	0.0578963	0.0314535				2
	XM38_007450	XM38_007450	hypothetical protein	0.341523	0.0288866	0.00469972	-0.199314	0.148715		integral component of membrane [GO:0016021]; type II protein secretion system complex [GO:0015627]	protein transporter activity [GO:0008565]	6
	XM38_007460	XM38_007460	hypothetical protein	0.363436	0.00848046	0.0185627	-0.38687	-0.391183				1
	XM38_007470	murQ	N-acetylmuramic acid 6-phosphate etherase		0	0			carbohydrate metabolic process [GO:0005975]; N-acetylmuramic acid catabolic process [GO:0097173]	integral component of membrane [GO:0016021]; plasma membrane [GO:0005886]		0
	XM38_007490	XM38_007490	Ycf20-like protein		0	0						0
	XM38_007500	XM38_007500	Pentapeptide repeats containing protein	-0.161847	0.0230563	0.00918875	0.0762627	-0.0291925			cobalt ion binding [GO:0050897]; phycocyanobilin:ferredoxin oxidoreductase activity [GO:0050620]	5
	XM38_007510	XM38_007510	hypothetical protein		0	0				integral component of membrane [GO:0016021]	iron ion binding [GO:0005506]; oxidoreductase activity [GO:0016491]	0
	XM38_007520	XM38_007520	hypothetical protein	0.640681	0.00609533	0.0124781	-0.32135	0.209498			RNA binding [GO:0003723]	1
	XM38_007530	XM38_007530	Glycosyltransferase Group 1 family protein	0.873342	0.0156358	0.0116473	-0.359224	0.841901				4
	XM38_007540	XM38_007540	hypothetical protein		0	0						0
	XM38_007550	XM38_007550	GDP-mannose 4,6-dehydratase	0.341584	0.00344519	0.00284984	0.109244	-0.030405	GDP-mannose metabolic process [GO:0019673]			1
	XM38_007560	rsbW_1	Serine-protein kinase RsbW		0	0						0
	XM38_007570	petD	Cytochrome b6-f complex subunit 4	0.230388	0.00212012	0.00377055	-0.133545	0.386575	photosynthetic electron transport chain [GO:0009767]			1
	XM38_007580	petB	Cytochrome b6	0.00907731	0.073144	0.0937543	-0.341161	-0.108937	photosynthesis [GO:0015979]; respiratory electron transport chain [GO:0022904]			28
	XM38_007590	XM38_007590	hypothetical protein		0	0						0
	XM38_007600	ctpA_2	peptidase S41	-0.0774147	0.0257064	0.0177978	0.123173	0.0274732				7
	XM38_007610	XM38_007610	Deoxyguanosinetriphosphate triphosphohydrolase-like protein		0	0				integral component of membrane [GO:0016021]		0
	XM38_007620	XM38_007620	hypothetical protein		0	0				integral component of membrane [GO:0016021]	iron ion binding [GO:0005506]; oxidoreductase activity [GO:0016491]	0
	XM38_007630	XM38_007630	hypothetical protein	-0.713297	0.00265014	0.00154531	0.518756	-0.218961			2,3-bisphosphoglycerate-dependent phosphoglycerate mutase activity [GO:0046538]	1
	XM38_007640	XM38_007640	hypothetical protein	-0.0878997	0.0037102	0.00728107	0.884989	0.479113			ATP binding [GO:0005524]; dihydrofolate synthase activity [GO:0008841]; tetrahydrofolylpolyglutamate synthase activity [GO:0004326]	1
	XM38_007650	XM38_007650	threonine synthase	-0.286709	0.00795043	0.00606523	-0.112808	-0.628386	threonine biosynthetic process [GO:0009088]		nucleotidyltransferase activity [GO:0016779]	2
	XM38_007660	XM38_007660	hypothetical protein		0	0						0
	XM38_007670	XM38_007670	Cysteine synthase A	0.141076	0.0447874	0.0248915	0.116477	0.114867	isoleucine biosynthetic process [GO:0009097]			11
	XM38_007680	glkA	Glucokinase		0	0					malate dehydrogenase (decarboxylating) (NAD+) activity [GO:0004471]; metal ion binding [GO:0046872]; NAD binding [GO:0051287]; oxaloacetate decarboxylase activity [GO:0008948]	0
	XM38_007690	XM38_007690	Hydrolase or acyltransferase of alpha/beta superfamily protein		0	0					FMN binding [GO:0010181]; oxidoreductase activity [GO:0016491]	0
	XM38_007700	XM38_007700	hypothetical protein	0.0700153	0.00397522	0.00232272	0.058723	0.434875				1
	XM38_007710	XM38_007710	hypothetical protein		0	0						0
	XM38_007720	rimP	Ribosome maturation factor RimP		0	0			ribosomal small subunit biogenesis [GO:0042274]	DNA polymerase III complex [GO:0009360]	ATP binding [GO:0005524]; DNA binding [GO:0003677]; DNA-directed DNA polymerase activity [GO:0003887]	0
	XM38_007730	nusA	Transcription termination/antitermination protein NusA	-0.253003	0.0561831	0.0313474	-0.183697	-0.134224	DNA-templated transcription, termination [GO:0006353]; transcription antitermination [GO:0031564]			14
	XM38_007740	XM38_007740	hypothetical protein		0	0				cytoplasm [GO:0005737]	magnesium ion binding [GO:0000287]; nucleic acid binding [GO:0003676]; RNA-DNA hybrid ribonuclease activity [GO:0004523]	0
	XM38_007750	lepA_1	Translation elongation factor EF-4, membrane-bound GTPase	-0.070877	0.0882498	0.0250118	0.055154	0.0260812				24
	XM38_007760	XM38_007760	hypothetical protein		0	0						0
	XM38_007770	XM38_007770	hypothetical protein		0	0						0
	XM38_007780	XM38_007780	hypothetical protein		0	0				integral component of membrane [GO:0016021]		0
	XM38_007790	ubiE_1	Ubiquinone/menaquinone biosynthesis C-methyltransferase UbiE	0.328738	0.00795043	0.00744188	0.198719	0.291574				2
	XM38_007800	blaI	Transcriptional regulator BlaI		0	0			negative regulation of transcription, DNA-templated [GO:0045892]			0
	XM38_007810	XM38_007810	Zn-dependent protease		0	0						0
	XM38_007820	XM38_007820	hypothetical protein		0	0					hydrolase activity [GO:0016787]	0
	XM38_007830	XM38_007830	hypothetical protein	-0.230612	0.00901049	0.010215	-0.0758135	-0.444741				2
	XM38_007840	XM38_007840	hypothetical protein		0	0					thiaminase activity [GO:0050334]	0
	XM38_007850	XM38_007850	hypothetical protein	-0.274904	0.00503527	0.00339529	0.182293	-0.267713		integral component of membrane [GO:0016021]		1
	XM38_007860	XM38_007860	hypothetical protein		0	0						0
	XM38_007870	XM38_007870	hypothetical protein		0	0					catalytic activity [GO:0003824]	0
	XM38_007880	XM38_007880	hypothetical protein		0	0					methyltransferase activity [GO:0008168]	0
	XM38_007890	XM38_007890	hypothetical protein	-0.117064	0.00530029	0.00383771	0.181677	-0.00371586		integral component of membrane [GO:0016021]	isomerase activity [GO:0016853]	1
	XM38_007900	XM38_007900	hypothetical protein		0	0						0
	XM38_007910	XM38_007910	tetratricopeptide repeat protein		0	0						0
	XM38_007920	XM38_007920	hypothetical protein		0	0						0
	XM38_007930	XM38_007930	hypothetical protein		0	0						0
	XM38_007940	XM38_007940	hypothetical protein		0	0				integral component of membrane [GO:0016021]	transporter activity [GO:0005215]	0
	XM38_007950	XM38_007950	hypothetical protein		0	0					S-adenosylmethionine:2-demethylmenaquinol-7 methyltransferase activity [GO:0102955]	0
	XM38_007960	XM38_007960	hypothetical protein		0	0				integral component of membrane [GO:0016021]		0
	XM38_007970	XM38_007970	hypothetical protein	-0.399661	0.0132507	0.0108039	0.426263	0.156141			N-acetyltransferase activity [GO:0008080]	4
	XM38_007980	XM38_007980	hypothetical protein	0.300044	0.00530029	0.00380864	-0.210287	0.18648			sequence-specific DNA binding [GO:0043565]	1
	XM38_007990	XM38_007990	hypothetical protein	0.0114014	0.00397522	0.00178982	-0.0704904	-0.0230394			DNA binding [GO:0003677]	1
	XM38_008000	XM38_008000	hypothetical protein		0	0						0
	XM38_008010	XM38_008010	hypothetical protein		0	0					transferase activity, transferring glycosyl groups [GO:0016757]	0
	XM38_008020	XM38_008020	hypothetical protein		0	0				cell [GO:0005623]	antioxidant activity [GO:0016209]; oxidoreductase activity [GO:0016491]	0
	XM38_008030	XM38_008030	hypothetical protein		0	0						0
	XM38_008040	cas1_2	CRISPR-associated endonuclease Cas1		0	0			defense response to virus [GO:0051607]; maintenance of CRISPR repeat elements [GO:0043571]		DNA binding [GO:0003677]	0
	XM38_008050	cas2-3_2	CRISPR-associated endoribonuclease Cas2 3		0	0			defense response to virus [GO:0051607]; maintenance of CRISPR repeat elements [GO:0043571]			0
	XM38_008060	XM38_008060	hypothetical protein		0	0					methyltransferase activity [GO:0008168]	0
	XM38_008070	XM38_008070	hypothetical protein		0	0						0
	XM38_008080	XM38_008080	hypothetical protein		0	0					flavin adenine dinucleotide binding [GO:0050660]; oxidoreductase activity, acting on the CH-CH group of donors [GO:0016627]	0
	XM38_008090	XM38_008090	Transposase InsH for insertion sequence element IS5-18		0	0				integral component of membrane [GO:0016021]	DNA binding [GO:0003677]; transposase activity [GO:0004803]	0
	XM38_008100	XM38_008100	hypothetical protein		0	0						0
	XM38_008110	XM38_008110	hypothetical protein		0	0						0
	XM38_008120	XM38_008120	hypothetical protein		0	0			transposition, DNA-mediated [GO:0006313]			0
	XM38_008130	XM38_008130	hypothetical protein		0	0						0
	XM38_008140	XM38_008140	hypothetical protein		0	0					molybdopterin-synthase adenylyltransferase activity [GO:0061605]; ubiquitin-like modifier activating enzyme activity [GO:0008641]	0
	XM38_008150	XM38_008150	hypothetical protein		0	0						0
	XM38_008160	XM38_008160	hypothetical protein	-0.114313	0.0355119	0.0478914	0.923755	-0.15168				8
	XM38_008170	XM38_008170	hypothetical protein		0	0						0
	XM38_008180	XM38_008180	hypothetical protein		0	0						0
	XM38_008190	XM38_008190	hypothetical protein		0	0						0
	XM38_008200	XM38_008200	hypothetical protein	-0.211007	0.00344519	0.00205523	0.242484	-0.0433201				1
	XM38_008210	mrpC	Na(+)/H(+) antiporter subunit C		0	0				integral component of membrane [GO:0016021]		0
	XM38_008220	XM38_008220	cation:proton antiporter	0.295894	0.037367	0.02272	0.193931	-0.357848			endonuclease activity [GO:0004519]; nucleic acid binding [GO:0003676]	11
	XM38_008230	XM38_008230	hypothetical protein		0	0						0
	XM38_008240	XM38_008240	sodium-independent anion transporter	0.104048	0.18021	0.0912447	0.621451	0.0819078				50
	XM38_008250	XM38_008250	Transposase InsH for insertion sequence element IS5-18		0	0						0
	XM38_008260	fucT	Alpha-(1,3)-fucosyltransferase FucT		0	0			protein glycosylation [GO:0006486]			0
	XM38_008270	XM38_008270	hypothetical protein	0.597972	0.0108656	0.00355386	-0.347586	0.0261435				2
	XM38_008280	XM38_008280	Hemolysin activation-secretion domain protein	0.702826	0.018816	0.00830107	0.175078	0.309867			4-alpha-hydroxytetrahydrobiopterin dehydratase activity [GO:0008124]	6
	XM38_008290	XM38_008290	hypothetical protein	0.707404	0.00954052	0.0030198	0.242731	0.43814			GTPase activity [GO:0003924]; GTP binding [GO:0005525]	2
	XM38_008300	XM38_008300	hypothetical protein		0	0						0
	XM38_008310	XM38_008310	hypothetical protein		0	0					mannosyl-oligosaccharide glucosidase activity [GO:0004573]	0
	XM38_008320	XM38_008320	hypothetical protein		0	0						0
	XM38_008330	XM38_008330	hypothetical protein		0	0				integral component of membrane [GO:0016021]		0
	XM38_008340	XM38_008340	Putative ABC transporter peptide-binding protein	-0.0274206	0.0159009	0.00778772	0.0552048	0.0958022	transmembrane transport [GO:0055085]		iron-sulfur cluster binding [GO:0051536]; structural molecule activity [GO:0005198]	3
	XM38_008350	XM38_008350	hypothetical protein		0	0						0
	XM38_008360	XM38_008360	hypothetical protein		0	0				integral component of membrane [GO:0016021]		0
	XM38_008370	sigI	putative ECF RNA polymerase sigma factor SigI		0	0			DNA-templated transcription, initiation [GO:0006352]			0
	XM38_008380	XM38_008380	hypothetical protein		0	0						0
	XM38_008390	XM38_008390	NAD(P)-dependent oxidoreductase		0	0						0
	XM38_008400	XM38_008400	hypothetical protein		0	0					DNA binding [GO:0003677]; DNA binding transcription factor activity [GO:0003700]	0
	XM38_008410	XM38_008410	NAD-dependent epimerase		0	0				integral component of membrane [GO:0016021]		0
	XM38_008420	XM38_008420	putative NAD-dependent epimerase		0	0					ATPase activity [GO:0016887]; ATP binding [GO:0005524]	0
	XM38_008430	mdr1	Medium chain dehydrogenases/reductase (MDR)/zinc-dependent alcohol dehydrogenase-like protein		0	0					methyltransferase activity [GO:0008168]	0
	XM38_008440	XM38_008440	hypothetical protein		0	0						0
	XM38_008450	XM38_008450	MazF-PemK family toxin	-0.22505	0.00450524	0.0114463	0.278758	0.0135777				1
	XM38_008460	mazE6	Antitoxin MazE6		0	0			regulation of transcription, DNA-templated [GO:0006355]		methyltransferase activity [GO:0008168]	0
	XM38_008470	XM38_008470	hypothetical protein		0	0					transferase activity [GO:0016740]	0
	XM38_008480	XM38_008480	hypothetical protein		0	0			regulation of cell growth [GO:0001558]			0
	XM38_008490	XM38_008490	hypothetical protein		0	0						0
	XM38_008500	XM38_008500	hypothetical protein		0	0						0
	XM38_008510	XM38_008510	hypothetical protein		0	0						0
	XM38_008520	mtnN	5'-methylthioadenosine/S-adenosylhomocysteine nucleosidase		0	0			nucleoside metabolic process [GO:0009116]			0
	XM38_008530	XM38_008530	hypothetical protein		0	0						0
	XM38_008540	XM38_008540	hypothetical protein		0	0					transferase activity, transferring glycosyl groups [GO:0016757]	0
	XM38_008550	XM38_008550	hypothetical protein		0	0					transferase activity [GO:0016740]	0
	XM38_008570	XM38_008570	hypothetical protein		0	0						0
	XM38_008580	XM38_008580	hypothetical protein	0.17887	0.00424023	0.00893761	-0.709024	-0.420818				1
	XM38_008590	XM38_008590	hypothetical protein		0	0					methyltransferase activity [GO:0008168]	0
	XM38_008600	int_2	Integrase/recombinase		0	0			DNA integration [GO:0015074]; DNA recombination [GO:0006310]		transferase activity [GO:0016740]	0
	XM38_008610	XM38_008610	hypothetical protein		0	0						0
	XM38_008620	XM38_008620	hypothetical protein		0	0				integral component of membrane [GO:0016021]		0
	XM38_008630	cbiA	Cobyrinate a,c-diamide synthase		0	0			cobalamin biosynthetic process [GO:0009236]; glutamine metabolic process [GO:0006541]		lipopolysaccharide N-acetylmannosaminouronosyltransferase activity [GO:0047241]	0
	XM38_008640	XM38_008640	hypothetical protein		0	0				integral component of membrane [GO:0016021]	transferase activity [GO:0016740]	0
	XM38_008650	trmH	tRNA (guanosine(18)-2'-O)-methyltransferase		0	0			tRNA guanine ribose methylation [GO:0002938]			0
	XM38_008660	XM38_008660	hypothetical protein	2.16065	0.00821545	0.00359653	-0.799007	0.506521		intracellular [GO:0005622]	diguanylate cyclase activity [GO:0052621]; phosphorelay sensor kinase activity [GO:0000155]; phosphorus-oxygen lyase activity [GO:0016849]	1
	XM38_008670	thiE	Thiamine-phosphate synthase	-0.226479	0.0116606	0.00932047	0.173847	-0.0610543	thiamine biosynthetic process [GO:0009228]; thiamine diphosphate biosynthetic process [GO:0009229]	integral component of membrane [GO:0016021]		2
	XM38_008680	thiG	Thiazole synthase		0	0				integral component of membrane [GO:0016021]		0
	XM38_008690	XM38_008690	hypothetical protein	-0.412265	0.0585682	0.0537608	0.761414	-0.0850021				13
	XM38_008700	XM38_008700	hypothetical protein		0	0				integral component of membrane [GO:0016021]		0
	XM38_008710	XM38_008710	hypothetical protein	0.147545	0.0148408	0.0114445	-0.334707	-0.124509		integral component of membrane [GO:0016021]		3
	XM38_008720	XM38_008720	ABC transporter protein		0	0						0
	XM38_008730	pilC	Type 4 fimbrial assembly protein PilC	0.375265	0.0304767	0.0213603	0.0969143	0.386812	protein secretion [GO:0009306]	ATP-binding cassette (ABC) transporter complex [GO:0043190]	ATP binding [GO:0005524]; polyamine-transporting ATPase activity [GO:0015417]	9
	XM38_008740	pilT_1	Twitching mobility protein	-0.0810734	0.055388	0.0418061	0.156174	0.241651				15
	XM38_008750	pilB	Type 4 fimbrial assembly protein PilB	0.0771961	0.0696988	0.0296017	0.0903888	0.217972				15
	XM38_008760	grpE	Nucleotide exchange factor GrpE	-0.446168	0.0349819	0.0385824	-0.108242	-0.504571	protein folding [GO:0006457]	phycobilisome [GO:0030089]	chloride ion binding [GO:0031404]	8
	XM38_008770	dnaK3_1	Chaperone protein dnaK3	-0.255631	0.101235	0.0429956	-0.00587664	-0.259132	protein folding [GO:0006457]			33
	XM38_008780	dnaJ_3	Chaperone protein DnaJ	-0.144841	0.0723489	0.054608	0.339929	-0.0669424	DNA replication [GO:0006260]; protein folding [GO:0006457]; response to heat [GO:0009408]		glycogen phosphorylase activity [GO:0008184]; linear malto-oligosaccharide phosphorylase activity [GO:0102250]; pyridoxal phosphate binding [GO:0030170]; SHG alpha-glucan phosphorylase activity [GO:0102499]	22
	XM38_008790	XM38_008790	hypothetical protein	-0.277818	0.00477026	0.013574	0.327332	-0.97174				1
	XM38_008800	rsgA	Small ribosomal subunit biogenesis GTPase RsgA		0	0			ribosomal small subunit biogenesis [GO:0042274]			0
	XM38_008810	XM38_008810	hypothetical protein	0.480784	0.0219962	0.0249367	-0.177535	0.262502		cytoplasm [GO:0005737]	RNA binding [GO:0003723]	5
	XM38_008820	sigF_1	RNA polymerase sigma factor SigF		0	0			DNA-templated transcription, initiation [GO:0006352]			0
	XM38_008830	XM38_008830	hypothetical protein	0.580615	0.0113956	0.0091601	-0.335926	0.134069			magnesium ion binding [GO:0000287]; prenyltransferase activity [GO:0004659]	3
	XM38_008840	psaE	Photosystem I reaction center subunit IV	0.805156	0.494517	2.06937	-0.33976	0.500532	photosynthesis [GO:0015979]			127
	XM38_008850	mutM	Formamidopyrimidine-DNA glycosylase		0	0			base-excision repair [GO:0006284]; nucleotide-excision repair [GO:0006289]			0
	XM38_008860	ndhO	NAD(P)H-quinone oxidoreductase subunit O	-1.0931	0.0291516	0.113633	2.0128	-0.384591			cofactor binding [GO:0048037]; succinate-CoA ligase (ADP-forming) activity [GO:0004775]	11
	XM38_008870	mdh	Malate dehydrogenase	0.174691	0.0164309	0.0145654	0.282661	0.182754	carbohydrate metabolic process [GO:0005975]; tricarboxylic acid cycle [GO:0006099]			4
	XM38_008880	XM38_008880	hypothetical protein		0	0				integral component of membrane [GO:0016021]		0
	XM38_008890	adhE	Aldehyde-alcohol dehydrogenase	-0.307534	0.0702288	0.0223534	0.849403	-0.348762	alcohol metabolic process [GO:0006066]; carbon utilization [GO:0015976]			18
	XM38_008900	ppsA_1	Phosphoenolpyruvate synthase	-0.0637593	0.0606883	0.0205341	0.371381	-0.232425	gluconeogenesis [GO:0006094]; pyruvate metabolic process [GO:0006090]	integral component of membrane [GO:0016021]		14
	XM38_008910	XM38_008910	Alpha/beta hydrolase	0.26503	0.00954052	0.00942639	0.0297389	0.329042				3
	XM38_008920	clpX	ATP-dependent protease ATP-binding subunit ClpX	0.205856	0.019081	0.0122013	0.0522469	0.326602	protein folding [GO:0006457]			6
	XM38_008930	clpP_1	ATP-dependent Clp endopeptidase, subunit ClpP	-0.479873	0.0257064	0.0365744	0.376664	-0.240037				7
	XM38_008940	tig	Trigger factor	-0.368366	0.122967	0.0708315	0.418938	-0.145591	cell cycle [GO:0007049]; cell division [GO:0051301]; protein folding [GO:0006457]; protein transport [GO:0015031]	integral component of membrane [GO:0016021]		31
	XM38_008950	asd	Aspartate-semialdehyde dehydrogenase	0.0883273	0.0164309	0.0135915	0.218625	0.0560457	'de novo' L-methionine biosynthetic process [GO:0071266]; diaminopimelate biosynthetic process [GO:0019877]; isoleucine biosynthetic process [GO:0009097]; lysine biosynthetic process via diaminopimelate [GO:0009089]; threonine biosynthetic process [GO:0009088]	integral component of membrane [GO:0016021]		4
	XM38_008960	dapA	4-hydroxy-tetrahydrodipicolinate synthase	0.369179	0.0116606	0.0111345	-0.129191	0.259811	diaminopimelate biosynthetic process [GO:0019877]; lysine biosynthetic process via diaminopimelate [GO:0009089]	integral component of membrane [GO:0016021]		2
	XM38_008970	rnj	Ribonuclease J	-0.0906726	0.0408122	0.0198518	0.240864	0.0860244	rRNA processing [GO:0006364]		enzyme regulator activity [GO:0030234]	12
	XM38_008980	rne	Ribonuclease E/G-like protein	-0.348096	0.139133	0.0590027	0.611753	0.123115	RNA processing [GO:0006396]	integral component of membrane [GO:0016021]	acetyl-CoA C-acyltransferase activity [GO:0003988]	47
	XM38_008990	rnhB	Ribonuclease HII		0	0			RNA catabolic process [GO:0006401]			0
	XM38_009000	yodJ_2	Putative carboxypeptidase YodJ		0	0					DNA binding transcription factor activity [GO:0003700]	0
	XM38_009010	pgaB	Poly-beta-1,6-N-acetyl-D-glucosamine N-deacetylase		0	0			carbohydrate metabolic process [GO:0005975]			0
	XM38_009020	XM38_009020	hypothetical protein		0	0						0
	XM38_009030	pheA	Prephenate dehydratase	0.624043	0.00503527	0.00484058	-0.326307	0.406761	L-phenylalanine biosynthetic process [GO:0009094]			1
	XM38_009040	lon2	Lon protease 2		0	0						0
	XM38_009050	rpsJ	30S ribosomal protein S10	-0.340904	0.036572	0.0991117	0.285019	-0.27159	translation [GO:0006412]		catalytic activity [GO:0003824]	11
	XM38_009060	tuf	Elongation factor Tu	-0.247534	1.02057	0.710044	0.27704	-0.195672				243
	XM38_009070	fusA_2	Elongation factor G	-0.260768	0.190545	0.0784668	0.327128	-0.16319				58
	XM38_009080	rpsG	30S ribosomal protein S7	-0.4934	0.0482326	0.0879796	0.498158	-0.443442	translation [GO:0006412]			15
	XM38_009090	rpsL	30S ribosomal protein S12	-0.493207	0.0156358	0.0361728	0.470748	-0.0266486	translation [GO:0006412]			7
	XM38_009100	XM38_009100	hypothetical protein	0.289511	0.0135157	0.0287012	-0.258467	0.223498	protein maturation by iron-sulfur cluster transfer [GO:0097428]			3
	XM38_009110	xanB	Xanthan biosynthesis protein XanB	-0.994196	0.00503527	0.010308	0.48536	-0.405399	polysaccharide metabolic process [GO:0005976]		DNA binding [GO:0003677]; DNA binding transcription factor activity [GO:0003700]	1
	XM38_009120	XM38_009120	hypothetical protein		0	0						0
	XM38_009130	XM38_009130	hypothetical protein	0.137197	0.0333918	0.0153255	0.327923	0.208637			2-C-methyl-D-erythritol 4-phosphate cytidylyltransferase activity [GO:0050518]	5
	XM38_009140	gltS	Ferredoxin-dependent glutamate synthase 2	0.156256	0.0893098	0.0162699	0.106183	0.272198	glutamate biosynthetic process [GO:0006537]	integral component of membrane [GO:0016021]; photosystem II [GO:0009523]; thylakoid membrane [GO:0042651]	chlorophyll binding [GO:0016168]; electron transporter, transferring electrons within the cyclic electron transport pathway of photosynthesis activity [GO:0045156]	20
	XM38_009150	XM38_009150	hypothetical protein		0	0			queuosine salvage [GO:1990397]			0
	XM38_009160	XM38_009160	hypothetical protein		0	0				cytoplasm [GO:0005737]	inorganic diphosphatase activity [GO:0004427]; magnesium ion binding [GO:0000287]	0
	XM38_009170	cofH	FO synthase subunit 2		0	0			coenzyme biosynthetic process [GO:0009108]			0
	XM38_009180	XM38_009180	hypothetical protein		0	0					DNA binding transcription factor activity [GO:0003700]	0
	XM38_009190	hetI_2	4'-phosphopantetheinyl transferase HetI		0.00609533	0.00682856			fatty acid biosynthetic process [GO:0006633]	integral component of membrane [GO:0016021]		0
	XM38_009200	XM38_009200	phage shock protein A (IM30)	0.203132	0.0241163	0.0351918	0.287711	-0.0993651				6
	XM38_009210	XM38_009210	hypothetical protein	0.0536846	0.0143108	0.0118035	-0.0452859	-0.0133074				3
	XM38_009220	XM38_009220	3-mercaptopropionate dioxygenase		0	0						0
	XM38_009230	XM38_009230	sulfatase-modifying factor protein		0	0				ATP-binding cassette (ABC) transporter complex [GO:0043190]		0
	XM38_009240	XM38_009240	hypothetical protein		0	0				integral component of membrane [GO:0016021]; plasma membrane [GO:0005886]		0
	XM38_009250	XM38_009250	hypothetical protein	-0.304088	0.0100705	0.00631194	0.46286	0.117714			ribulose-phosphate 3-epimerase activity [GO:0004750]	3
	XM38_009260	XM38_009260	hypothetical protein	1.25821	0.054593	0.118585	-0.92973	0.388223			cobalamin binding [GO:0031419]; endonuclease activity [GO:0004519]; nucleotide binding [GO:0000166]; ribonucleoside-diphosphate reductase activity, thioredoxin disulfide as acceptor [GO:0004748]; ribonucleoside-triphosphate reductase activity [GO:0008998]	17
	XM38_009270	proX	Glycine betaine/proline betaine-binding periplasmic protein	-0.178946	0.129857	0.101515	-0.589766	-0.440961				39
	XM38_009280	proW_2	glycine betaine transporter membrane protein		0	0			transmembrane transport [GO:0055085]	integral component of membrane [GO:0016021]		0
	XM38_009290	proV	glycine betaine transporter ATP-binding subunit	0.0704436	0.0212012	0.0144674	-0.173158	0.413056	glycine betaine transport [GO:0031460]		hydrolase activity [GO:0016787]	8
	XM38_009300	sdhA	Succinate dehydrogenase flavoprotein subunit		0.00344519	0.001539					ATP binding [GO:0005524]; phosphoribosylaminoimidazolesuccinocarboxamide synthase activity [GO:0004639]	0
	XM38_009310	sdhC	succinate dehydrogenase (or fumarate reductase) cytochrome b subunit, b558 family		0	0				cytoplasm [GO:0005737]; plasma membrane [GO:0005886]	GTPase activity [GO:0003924]; GTP binding [GO:0005525]; small ribosomal subunit rRNA binding [GO:0070181]	0
	XM38_009320	XM38_009320	hypothetical protein		0	0						0
	XM38_009330	XM38_009330	hypothetical protein		0	0						0
	XM38_009340	XM38_009340	hypothetical protein		0	0						0
	XM38_009350	XM38_009350	hypothetical protein		0	0				integral component of membrane [GO:0016021]; thylakoid membrane [GO:0042651]	ATPase activity [GO:0016887]; ATP binding [GO:0005524]; metalloendopeptidase activity [GO:0004222]; zinc ion binding [GO:0008270]	0
	XM38_009360	argG	Argininosuccinate synthase	-0.0513812	0.0222612	0.0157968	0.261336	0.18414	arginine biosynthetic process [GO:0006526]			5
	XM38_009370	recA_1	DNA recombination protein		0.00795043	0.00648233			DNA recombination [GO:0006310]; DNA repair [GO:0006281]; SOS response [GO:0009432]		transaminase activity [GO:0008483]	0
	XM38_009380	XM38_009380	adenylate/guanylate cyclase domain protein		0	0						0
	XM38_009390	XM38_009390	Alpha/beta hydrolase		0	0				cytoplasm [GO:0005737]	ATP binding [GO:0005524]; glutamate-tRNA ligase activity [GO:0004818]; tRNA binding [GO:0000049]; zinc ion binding [GO:0008270]	0
	XM38_009400	XM38_009400	hypothetical protein		0	0					methyltransferase activity [GO:0008168]	0
	XM38_009410	XM38_009410	hypothetical protein	-0.155561	0.00238513	0.00955915	0.124473	-0.0736571			glutamyl-tRNA reductase activity [GO:0008883]; NADP binding [GO:0050661]	1
	XM38_009420	XM38_009420	putative ATP-dependent helicase		0	0						0
	XM38_009430	XM38_009430	Pentapeptide repeat-containing protein		0	0				cytoplasm [GO:0005737]	ATP binding [GO:0005524]; unfolded protein binding [GO:0051082]	0
	XM38_009440	tyrA	Prephenate dehydrogenase		0	0			tyrosine biosynthetic process [GO:0006571]			0
	XM38_009450	XM38_009450	signal transduction histidine kinase	-0.290033	0.0204061	0.0093807	0.29841	0.0460666			catalytic activity [GO:0003824]; coenzyme binding [GO:0050662]	4
	XM38_009460	XM38_009460	hypothetical protein		0	0						0
	XM38_009470	lepA_2	Translation elongation factor EF-4, membrane-bound GTPase	0.107146	0.00636035	0.00301644	-0.102967	-0.00399741				2
	XM38_009480	XM38_009480	alkyl hydroperoxide reductase		0	0			cell redox homeostasis [GO:0045454]		exodeoxyribonuclease V activity [GO:0008854]	0
	XM38_009490	alr	Alanine racemase		0	0			D-alanine biosynthetic process [GO:0030632]		S-methyl-5-thioribose-1-phosphate isomerase activity [GO:0046523]	0
	XM38_009500	cas9	CRISPR-associated endonuclease Cas9		0	0					1-deoxy-D-xylulose-5-phosphate synthase activity [GO:0008661]; magnesium ion binding [GO:0000287]; thiamine pyrophosphate binding [GO:0030976]	0
	XM38_009510	XM38_009510	hypothetical protein		0	0						0
	XM38_009520	XM38_009520	hypothetical protein	0.185191	0.0135157	0.00973662	0.135247	0.288339				3
	XM38_009530	gltA	Citrate synthase	-0.487392	0.0172259	0.0125685	0.461707	-0.279464	tricarboxylic acid cycle [GO:0006099]		DNA binding transcription factor activity [GO:0003700]; sequence-specific DNA binding [GO:0043565]	6
	XM38_009540	ndhA	NAD(P)H-quinone oxidoreductase subunit 1	-0.778458	0.0537979	0.0411517	0.583732	-0.516092	photosynthesis, light reaction [GO:0019684]		nucleotidyltransferase activity [GO:0016779]	17
	XM38_009550	ndhI	NAD(P)H-quinone oxidoreductase subunit I	-0.317989	0.0702288	0.0974826	0.876669	-0.0400703	photosynthesis, light reaction [GO:0019684]			22
	XM38_009560	ndhG	NAD(P)H-quinone oxidoreductase chain 6	-0.705292	0.0431973	0.0588134	0.171456	-0.654336				9
	XM38_009570	ndhE	NAD(P)H-quinone oxidoreductase subunit 4L		0	0			ATP synthesis coupled electron transport [GO:0042773]; photosynthesis, light reaction [GO:0019684]		nucleic acid binding [GO:0003676]	0
	XM38_009580	nadK2	NAD kinase 2	-0.474456	0.00424023	0.00367859	0.761753	-0.280875	NAD metabolic process [GO:0019674]; NADP biosynthetic process [GO:0006741]		DNA binding [GO:0003677]	1
	XM38_009590	glgP_1	Glycogen phosphorylase	-0.552459	0.0879848	0.0297345	0.500707	-0.436056	carbohydrate metabolic process [GO:0005975]		ATPase activity [GO:0016887]; ATP binding [GO:0005524]	26
	XM38_009600	XM38_009600	hypothetical protein	0.201991	0.170934	0.191497	-0.126401	0.173229		integral component of membrane [GO:0016021]; photosystem [GO:0009521]	chlorophyll binding [GO:0016168]	38
	XM38_009610	XM38_009610	hypothetical protein	0.376046	0.036572	0.0110358	-0.0427109	0.329292		integral component of membrane [GO:0016021]; plasma membrane [GO:0005886]		10
	XM38_009620	XM38_009620	Hypothetical Protein	-0.336938	0.019081	0.0219822	0.102994	-0.243824				4
	XM38_009630	XM38_009630	hypothetical protein		0	0				membrane [GO:0016020]	2 iron, 2 sulfur cluster binding [GO:0051537]; oxidoreductase activity, acting on diphenols and related substances as donors [GO:0016679]	0
	XM38_009640	XM38_009640	Dps family DNA-binding stress response protein	-0.434221	0.0416073	0.0704735	0.637782	-0.0974646	cellular iron ion homeostasis [GO:0006879]; response to stress [GO:0006950]			13
	XM38_009650	XM38_009650	hypothetical protein		0	0				integral component of membrane [GO:0016021]	heme binding [GO:0020037]	0
	XM38_009660	XM38_009660	SAM-dependent methyltransferase		0	0				integral component of membrane [GO:0016021]		0
	XM38_009670	XM38_009670	hypothetical protein		0	0				integral component of membrane [GO:0016021]	heme binding [GO:0020037]; oxygen carrier activity [GO:0005344]	0
	XM38_009680	XM38_009680	hypothetical protein		0	0				integral component of membrane [GO:0016021]	metal ion binding [GO:0046872]	0
	XM38_009690	XM38_009690	hypothetical protein	-0.175685	0.00397522	0.00711425	0.461095	-0.1398		integral component of membrane [GO:0016021]		1
	XM38_009700	XM38_009700	WD-40 repeat protein		0	0					metal ion binding [GO:0046872]	0
	XM38_009710	XM38_009710	hypothetical protein		0	0						0
	XM38_009720	XM38_009720	WD-40 repeat protein	0.755474	0.00530029	0.00151733	-0.391756	0.286943	signal transduction [GO:0007165]			1
	XM38_009730	XM38_009730	hypothetical protein		0	0				integral component of membrane [GO:0016021]		0
	XM38_009740	XM38_009740	hypothetical protein		0	0				cell [GO:0005623]; integral component of membrane [GO:0016021]	protein disulfide oxidoreductase activity [GO:0015035]	0
	XM38_009750	XM38_009750	WD-40 repeat protein		0	0			signal transduction [GO:0007165]	integral component of membrane [GO:0016021]	serine-type endopeptidase activity [GO:0004252]	0
	XM38_009760	XM38_009760	TPR repeat family protein		0	0						0
	XM38_009770	XM38_009770	hypothetical protein		0	0						0
	XM38_009780	XM38_009780	short-chain dehydrogenase family oxidoreductase	-0.409135	0.0106006	0.0122123	0.0359301	-0.343569			DNA binding [GO:0003677]; DNA binding transcription factor activity [GO:0003700]; pyridoxal phosphate binding [GO:0030170]; transaminase activity [GO:0008483]	3
	XM38_009790	XM38_009790	hypothetical protein		0	0						0
	XM38_009800	XM38_009800	hypothetical protein		0	0			transcription, DNA-templated [GO:0006351]			0
	XM38_009810	XM38_009810	two-component system response regulator		0	0			regulation of transcription, DNA-templated [GO:0006355]			0
	XM38_009820	XM38_009820	multi-sensor signal transduction histidine kinase		0	0						0
	XM38_009830	XM38_009830	hypothetical protein	-0.240518	0.00715539	0.0124914	0.6978	0.308526			DNA binding [GO:0003677]; N-methyltransferase activity [GO:0008170]; Type II site-specific deoxyribonuclease activity [GO:0009036]	2
	XM38_009840	XM38_009840	stage II sporulation protein		0	0			sporulation resulting in formation of a cellular spore [GO:0030435]			0
	XM38_009850	XM38_009850	hypothetical protein		0	0						0
	XM38_009860	XM38_009860	hypothetical protein		0	0						0
	XM38_009870	XM38_009870	2-methyl-6-phytyl-1,4-hydroquinone methyltransferase	0.655032	0.00954052	0.0132429	-0.222083	0.598222		integral component of membrane [GO:0016021]; plasma membrane [GO:0005886]	magnesium ion transmembrane transporter activity [GO:0015095]; metal ion binding [GO:0046872]	3
	XM38_009880	XM38_009880	Pentapeptide repeat-containing protein	0.0663673	0.00662536	0.00571296	0.324657	-0.0556725			glucokinase activity [GO:0004340]	1
	XM38_009890	XM38_009890	adenylate-guanylate cyclase domain protein		0	0			cyclic nucleotide biosynthetic process [GO:0009190]; intracellular signal transduction [GO:0035556]		DNA binding [GO:0003677]	0
	XM38_009900	chlD	Magnesium-chelatase AAA-integrin-I domain ChlD subunit	0.126066	0.00954052	0.00401597	0.0968104	0.449941	chlorophyll biosynthetic process [GO:0015995]; integrin-mediated signaling pathway [GO:0007229]; photosynthesis [GO:0015979]		penicillin binding [GO:0008658]; transferase activity [GO:0016740]	2
	XM38_009910	ccmK_1	Carbon dioxide concentrating mechanism protein	-0.95093	0.0074204	0.0178942	0.941905	-0.575155			ATPase activity [GO:0016887]; ATP binding [GO:0005524]; iron-sulfur cluster binding [GO:0051536]; metal ion binding [GO:0046872]	2
	XM38_009920	ccmK_2	Carbon dioxide-concentrating mechanism protein CcmK		0	0					nucleic acid binding [GO:0003676]	0
	XM38_009930	XM38_009930	hypothetical protein		0	0				integral component of membrane [GO:0016021]		0
	XM38_009940	XM38_009940	hypothetical protein	0.578121	0.0776492	0.0612062	-0.334867	0.319957		integral component of membrane [GO:0016021]		12
	XM38_009950	XM38_009950	hypothetical protein		0	0				cell surface [GO:0009986]; extracellular region [GO:0005576]; phosphopyruvate hydratase complex [GO:0000015]	magnesium ion binding [GO:0000287]; phosphopyruvate hydratase activity [GO:0004634]	0
	XM38_009960	ftsQ	Cell division protein FtsQ		0	0			cell cycle [GO:0007049]; cell division [GO:0051301]	integral component of membrane [GO:0016021]		0
	XM38_009970	XM38_009970	hypothetical protein		0	0				cytoplasm [GO:0005737]	translation release factor activity, codon specific [GO:0016149]	0
	XM38_009980	ftsZ	Cell division protein FtsZ	0.0535969	0.092225	0.0649581	0.0472986	0.0569441	cell septum assembly [GO:0090529]; FtsZ-dependent cytokinesis [GO:0043093]; protein polymerization [GO:0051258]	integral component of membrane [GO:0016021]		23
	XM38_009990	thiD	Hydroxymethylpyrimidine/phosphomethylpyrimidine kinase		0	0			thiamine biosynthetic process [GO:0009228]	integral component of membrane [GO:0016021]		0
	XM38_010000	XM38_010000	hypothetical protein		0	0				cytoplasm [GO:0005737]	endoribonuclease activity [GO:0004521]; metalloendopeptidase activity [GO:0004222]; zinc ion binding [GO:0008270]	0
	XM38_010010	XM38_010010	hypothetical protein	1.11437	0.0143108	0.0320646	-0.624172	0.523117				2
	XM38_010020	yifB	Competence protein related to magnesium-chelatase ChlI subunit		0	0			DNA replication initiation [GO:0006270]	integral component of membrane [GO:0016021]	diacylglycerol kinase activity [GO:0004143]	0
	XM38_010030	XM38_010030	hypothetical protein	0.0162481	0.00662536	0.00596607	0.921913	0.0887296			oxidoreductase activity [GO:0016491]; zinc ion binding [GO:0008270]	1
	XM38_010040	XM38_010040	hypothetical protein		0	0					GMP synthase (glutamine-hydrolyzing) activity [GO:0003922]	0
	XM38_010050	XM38_010050	ABC transporter protein	-0.0140226	0.018286	0.00904933	-0.0478463	-0.0401856			ATP binding [GO:0005524]; peptidase activity [GO:0008233]; protein dimerization activity [GO:0046983]; unfolded protein binding [GO:0051082]; zinc ion binding [GO:0008270]	4
	XM38_010060	XM38_010060	Putative Glycosyltransferases protein	0.520487	0.00450524	0.00307431	0.179753	0.569698				1
	XM38_010070	XM38_010070	TonB-dependent siderophore receptor	0.0926597	0.389041	0.151857	-0.104798	0.0668622	protein secretion [GO:0009306]			101
	XM38_010080	XM38_010080	hypothetical protein	0.234781	0.0328618	0.0307598	-0.206863	-0.406401			transferase activity [GO:0016740]	8
	XM38_010090	XM38_010090	hypothetical protein	0.0580247	0.0333918	0.0374086	0.0155045	0.0767609				7
	XM38_010100	ftsA	Cell division protein FtsA	0.114103	0.100705	0.0782957	-0.115561	-0.00972277	cell cycle [GO:0007049]; cell division [GO:0051301]			29
	XM38_010110	XM38_010110	Putative binding protein	0.00431678	0.0214662	0.0159486	0.0600452	-0.352285			DNA binding [GO:0003677]	6
	XM38_010120	folC	Dihydrofolate synthase/folylpolyglutamate synthase		0	0						0
	XM38_010130	glnB	Nitrogen regulatory protein P-II	-0.31429	0.0630734	0.160249	0.581487	-0.259558	regulation of nitrogen utilization [GO:0006808]; regulation of transcription, DNA-templated [GO:0006355]; transcription, DNA-templated [GO:0006351]	cytoplasm [GO:0005737]	electron transfer activity [GO:0009055]; protein disulfide oxidoreductase activity [GO:0015035]	22
	XM38_010140	XM38_010140	hypothetical protein		0	0					aminopeptidase activity [GO:0004177]; manganese ion binding [GO:0030145]	0
	XM38_010150	XM38_010150	Aldose-1-epimerase	0.0805467	0.0280915	0.0275641	-0.118827	0.0526413	carbohydrate metabolic process [GO:0005975]			9
	XM38_010160	capA	Capsule biosynthesis protein CapA		0	0				integral component of membrane [GO:0016021]		0
	XM38_010170	argF_1	Ornithine carbamoyltransferase	0.290191	0.00636035	0.00589533	-0.252	0.280655				1
	XM38_010180	btuF_1	Vitamin B12-binding protein		0	0						0
	XM38_010190	XM38_010190	TonB-dependent siderophore receptor		0	0						0
	XM38_010200	XM38_010200	TonB-dependent siderophore receptor independent plug domain protein		0	0					2 iron, 2 sulfur cluster binding [GO:0051537]; electron transfer activity [GO:0009055]	0
	XM38_010210	XM38_010210	ABC transporter protein		0	0						0
	XM38_010220	hmuU	Hemin transport system permease protein HmuU		0	0				integral component of membrane [GO:0016021]		0
	XM38_010230	XM38_010230	Putative S-adenosyl-L-methionine-dependent methyltransferase		0	0			antibiotic biosynthetic process [GO:0017000]; tetracenomycin C biosynthetic process [GO:1901106]		GTP binding [GO:0005525]; uracil phosphoribosyltransferase activity [GO:0004845]	0
	XM38_010240	XM38_010240	hypothetical protein		0	0				integral component of membrane [GO:0016021]		0
	XM38_010250	XM38_010250	hypothetical protein		0	0				integral component of membrane [GO:0016021]		0
	XM38_010260	XM38_010260	sodium:calcium exchanger		0	0			potassium ion transport [GO:0006813]			0
	XM38_010270	XM38_010270	hypothetical protein		0	0						0
	XM38_010280	petE	Plastocyanin	0.245927	0.1871	0.385799	-0.342029	-0.362043			DNA binding [GO:0003677]; N-methyltransferase activity [GO:0008170]; site-specific DNA-methyltransferase (cytosine-N4-specific) activity [GO:0015667]	36
	XM38_010290	psbV_1	Cytochrome c-550	-0.798771	0.253354	0.434295	-0.109579	-0.768838	cytochrome c-heme linkage [GO:0018063]; photosynthesis, light reaction [GO:0019684]; respiratory electron transport chain [GO:0022904]	integral component of membrane [GO:0016021]	voltage-gated chloride channel activity [GO:0005247]	59
	XM38_010300	accD	Acetyl-coenzyme A carboxylase carboxyl transferase subunit beta	-0.00265113	0.0037102	0.00339471	-0.798262	-0.0485607	fatty acid biosynthetic process [GO:0006633]; malonyl-CoA biosynthetic process [GO:2001295]			1
	XM38_010310	XM38_010310	hypothetical protein		0	0				intracellular [GO:0005622]	ATP binding [GO:0005524]; phosphorelay sensor kinase activity [GO:0000155]	0
	XM38_010320	ftrV	Ferredoxin-thioredoxin reductase, variable chain	-0.108013	0.0278265	0.096563	0.341697	-0.0473239	photosynthesis [GO:0015979]		DNA binding [GO:0003677]; endonuclease activity [GO:0004519]	10
	XM38_010330	XM38_010330	Protein serin-threonin phosphatase	0.136206	0.0331268	0.0159769	0.0176925	0.0783353				10
	XM38_010340	XM38_010340	hypothetical protein		0	0					pseudouridine synthase activity [GO:0009982]; RNA binding [GO:0003723]	0
	XM38_010350	hflC_1	Modulator of FtsH protease HflC	0.421069	0.0267665	0.0233636	-0.187483	0.274694				8
	XM38_010360	XM38_010360	hypothetical protein		0	0				integral component of membrane [GO:0016021]		0
	XM38_010370	XM38_010370	hypothetical protein		0	0				cytoplasm [GO:0005737]	ATP binding [GO:0005524]; phosphoribosylformylglycinamidine cyclo-ligase activity [GO:0004641]	0
	XM38_010380	XM38_010380	hypothetical protein		0	0					lyase activity [GO:0016829]; lytic endotransglycosylase activity [GO:0008932]	0
	XM38_010390	XM38_010390	hypothetical protein		0	0				integral component of membrane [GO:0016021]	secondary active sulfate transmembrane transporter activity [GO:0008271]	0
	XM38_010400	XM38_010400	glutathione S-transferase		0	0					guanine deaminase activity [GO:0008892]; zinc ion binding [GO:0008270]	0
	XM38_010410	yxaF_1	putative HTH-type transcriptional regulator YxaF		0	0			regulation of transcription, DNA-templated [GO:0006355]; transcription, DNA-templated [GO:0006351]		transferase activity, transferring glycosyl groups [GO:0016757]	0
	XM38_010420	glpF	putative glycerol uptake facilitator protein		0	0					transferase activity [GO:0016740]	0
	XM38_010430	XM38_010430	glutathione S-transferase	0.0734403	0.00689037	0.00848783	0.219341	-0.563581			GDP-mannose 4,6-dehydratase activity [GO:0008446]; NADP+ binding [GO:0070401]	2
	XM38_010440	XM38_010440	mRNA-degrading endonuclease	-1.10368	0.00291516	0.00721323	1.18265	-0.211487				1
	XM38_010450	mazE	Antitoxin MazE		0	0					S-methyl-5-thioribose-1-phosphate isomerase activity [GO:0046523]	0
	XM38_010460	XM38_010460	hypothetical protein		0	0						0
	XM38_010470	XM38_010470	putative TPR repeat domain protein		0	0					DNA binding [GO:0003677]; nuclease activity [GO:0004518]	0
	XM38_010480	XM38_010480	hypothetical protein		0	0					sulfotransferase activity [GO:0008146]	0
	XM38_010490	XM38_010490	Rhodanese-like protein		0	0					isomerase activity [GO:0016853]; oxidoreductase activity, acting on paired donors, with incorporation or reduction of molecular oxygen [GO:0016705]	0
	XM38_010500	XM38_010500	hypothetical protein	-0.33619	0.00901049	0.00556177	0.194414	-0.325248				1
	XM38_010510	XM38_010510	Dps family DNA-binding stress response protein		0	0			cellular iron ion homeostasis [GO:0006879]; response to stress [GO:0006950]		hydrolase activity [GO:0016787]	0
	XM38_010520	XM38_010520	hypothetical protein		0	0				cytoplasm [GO:0005737]	GTPase activity [GO:0003924]; GTP binding [GO:0005525]; magnesium ion binding [GO:0000287]	0
	XM38_010530	XM38_010530	hypothetical protein		0	0				integral component of membrane [GO:0016021]		0
	XM38_010540	XM38_010540	hypothetical protein	-1.20556	0.00265014	0.00113742	1.18333	-0.49308				1
	XM38_010550	pyk1	Pyruvate kinase 1	-0.515879	0.00424023	0.0025509	0.603377	-0.160971				1
	XM38_010560	XM38_010560	GTPase		0	0				DNA polymerase III complex [GO:0009360]	DNA binding [GO:0003677]; DNA-directed DNA polymerase activity [GO:0003887]	0
	XM38_010570	XM38_010570	GTP-binding protein		0	0					precorrin-8X methylmutase activity [GO:0016993]	0
	XM38_010580	XM38_010580	adenylate/guanylate cyclase with GAF sensor(s)		0	0			regulation of transcription, DNA-templated [GO:0006355]; transcription, DNA-templated [GO:0006351]		protein methyltransferase activity [GO:0008276]	0
	XM38_010590	XM38_010590	hypothetical protein		0	0					transferase activity, transferring acyl groups [GO:0016746]	0
	XM38_010600	XM38_010600	Hypothetical Protein		0	0					lipopolysaccharide N-acetylmannosaminouronosyltransferase activity [GO:0047241]	0
	XM38_010610	XM38_010610	hypothetical protein		0	0				integral component of membrane [GO:0016021]	kinase activity [GO:0016301]	0
	XM38_010620	XM38_010620	hypothetical protein		0	0				membrane [GO:0016020]	polysaccharide transmembrane transporter activity [GO:0015159]	0
	XM38_010630	XM38_010630	S-adenosylmethionine-dependent methyltransferase		0.00768542	0.0060917						0
	XM38_010640	XM38_010640	AraC family transcriptional regulato		0	0			transcription, DNA-templated [GO:0006351]		sulfotransferase activity [GO:0008146]	0
	XM38_010650	ygaK	putative FAD-linked oxidoreductase YgaK		0	0				integral component of membrane [GO:0016021]		0
	XM38_010660	XM38_010660	hypothetical protein		0	0				integral component of membrane [GO:0016021]		0
	XM38_010670	XM38_010670	hypothetical protein		0	0					transferase activity [GO:0016740]	0
	XM38_010680	XM38_010680	Serine-threonine-protein kinase	-0.12758	0.0757941	0.0341259	0.214192	0.0952809		phycobilisome [GO:0030089]	lyase activity [GO:0016829]	23
	XM38_010690	bioD	ATP-dependent dethiobiotin synthetase BioD		0	0			biotin biosynthetic process [GO:0009102]		sulfotransferase activity [GO:0008146]	0
	XM38_010700	yhaA	Putative amidohydrolase YhaA		0	0			metabolic process [GO:0008152]		transferase activity [GO:0016740]	0
	XM38_010710	XM38_010710	hypothetical protein		0	0				integral component of membrane [GO:0016021]		0
	XM38_010720	XM38_010720	hypothetical protein	-0.188443	0.00848046	0.0118875	0.374313	-0.113845			DNA binding transcription factor activity [GO:0003700]	2
	XM38_010730	ureD	Urease accessory protein UreD		0	0			nitrogen compound metabolic process [GO:0006807]		ATPase activity [GO:0016887]; ATP binding [GO:0005524]	0
	XM38_010740	acnR_1	HTH-type transcriptional repressor AcnR		0	0			regulation of transcription, DNA-templated [GO:0006355]; transcription, DNA-templated [GO:0006351]		sulfotransferase activity [GO:0008146]	0
	XM38_010750	XM38_010750	Pyridoxamine 5'-phosphate oxidase		0	0						0
	XM38_010760	XM38_010760	hypothetical protein	-0.430969	0.0037102	0.00596472	1.06514	-0.556832				1
	XM38_010770	psbA_1	Photosystem II protein D1 3	3.29566	0.258919	0.204657	-3.02775	2.30037	photosynthetic electron transport in photosystem II [GO:0009772]; protein-chromophore linkage [GO:0018298]; response to herbicide [GO:0009635]			75
	XM38_010780	XM38_010780	hypothetical protein		0	0						0
	XM38_010790	psbH_1	Photosystem II reaction center protein H	1.45529	0.00503527	0.0196275	-0.562518	1.53194	photosynthesis [GO:0015979]; protein stabilization [GO:0050821]			2
	XM38_010800	psbB_2	Photosystem II CP47 reaction center protein	2.43573	0.990624	0.55056	-2.20251	1.56111	photosynthetic electron transport in photosystem II [GO:0009772]; protein-chromophore linkage [GO:0018298]			328
	XM38_010810	psbC_1	Photosystem II CP43 reaction center protein	2.41138	1.6203	0.94287	-1.91021	1.53607	photosynthetic electron transport in photosystem II [GO:0009772]; protein-chromophore linkage [GO:0018298]	integral component of membrane [GO:0016021]		379
	XM38_010820	psbD_1	Photosystem II D2 protein	1.94348	0.297611	0.240587	-1.83057	1.2318	photosynthetic electron transport in photosystem II [GO:0009772]; protein-chromophore linkage [GO:0018298]	extrinsic component of membrane [GO:0019898]; integral component of membrane [GO:0016021]; photosystem II oxygen evolving complex [GO:0009654]	calcium ion binding [GO:0005509]; oxidoreductase activity [GO:0016491]	89
	XM38_010830	apcD_1	Allophycocyanin alpha-B chain	2.02769	0.0768542	0.124257	-1.13041	1.24163	oxidation-reduction process [GO:0055114]; photosynthesis [GO:0015979]; protein-chromophore linkage [GO:0018298]			20
	XM38_010840	apcE_1	Phycobiliprotein ApcE	2.46964	1.68019	0.598381	-1.72444	1.56835	photosynthesis [GO:0015979]			508
	XM38_010850	apcD_2	Allophycocyanin alpha-B chain	2.1335	0.109716	0.196353	-1.45775	1.30864	oxidation-reduction process [GO:0055114]; photosynthesis [GO:0015979]; protein-chromophore linkage [GO:0018298]		5'-3' exonuclease activity [GO:0008409]; nucleic acid binding [GO:0003676]	32
	XM38_010860	apcB_1	Allophycocyanin beta chain	2.46558	1.77666	3.1401	-1.95608	1.45682	oxidation-reduction process [GO:0055114]; photosynthesis [GO:0015979]; protein-chromophore linkage [GO:0018298]		glutathione transferase activity [GO:0004364]; oxidoreductase activity [GO:0016491]	450
	XM38_010870	apcD_3	Allophycocyanin alpha-B chain	2.61244	0.445754	0.802794	-1.21461	1.98791	oxidation-reduction process [GO:0055114]; photosynthesis [GO:0015979]; protein-chromophore linkage [GO:0018298]			154
	XM38_010880	psbO_2	Photosystem II manganese-stabilizing polypeptide	2.64383	1.15997	1.20465	-1.53967	1.84547	photosynthesis [GO:0015979]; photosystem II stabilization [GO:0042549]		acetyl-CoA:L-glutamate N-acetyltransferase activity [GO:0004042]; methione N-acyltransferase activity [GO:0103045]	265
	XM38_010890	psbV_2	Cytochrome c-550	1.51988	0.0816244	0.125549	-1.12836	0.399082	cytochrome c-heme linkage [GO:0018063]; photosynthesis, light reaction [GO:0019684]; respiratory electron transport chain [GO:0022904]	integral component of membrane [GO:0016021]		20
	XM38_010900	chlF	Light-dependent chlorophyll f synthase	4.17453	0.00450524	0.00332121	-3.4072	4.09537	photosynthetic electron transport in photosystem II [GO:0009772]			1
	XM38_010910	psaA_1	Photosystem I P700 chlorophyll a apoprotein A1	2.00163	0.2833	0.102825	-1.27134	1.12828	photosynthesis [GO:0015979]; protein-chromophore linkage [GO:0018298]			71
	XM38_010920	psaB_1	Photosystem I P700 chlorophyll a apoprotein A2	2.75697	0.267665	0.10251	-1.70051	1.22709	photosynthesis [GO:0015979]; protein-chromophore linkage [GO:0018298]			91
	XM38_010930	psaL_1	Photosystem I reaction center subunit XI	2.28217	0.223407	0.336357	-1.123	1.51597	photosynthesis [GO:0015979]		transferase activity [GO:0016740]	50
	XM38_010940	psaI_2	Photosystem I reaction center subunit VIII		0	0			photosynthesis [GO:0015979]			0
	XM38_010950	psaF_1	Photosystem I reaction center subunit III	0.924061	0.073674	0.131027	-0.453402	0.597003	photosynthesis [GO:0015979]		transferase activity, transferring glycosyl groups [GO:0016757]	24
	XM38_010960	psaJ_1	Photosystem I reaction center subunit IX		0	0			photosynthesis [GO:0015979]			0
	XM38_010970	XM38_010970	hypothetical protein		0	0					transferase activity [GO:0016740]	0
	XM38_010980	XM38_010980	two-component system response regulator CreB family protein	1.07866	0.0111306	0.00467148	-0.813003	1.26812	phosphorelay signal transduction system [GO:0000160]; regulation of transcription, DNA-templated [GO:0006355]; transcription, DNA-templated [GO:0006351]	integral component of membrane [GO:0016021]		3
	XM38_010990	XM38_010990	Sensor histidine kinase	0.827096	0.00715539	0.00243553	-0.518686	1.02224	detection of visible light [GO:0009584]; protein-chromophore linkage [GO:0018298]; regulation of transcription, DNA-templated [GO:0006355]	integral component of membrane [GO:0016021]		3
	XM38_011000	XM38_011000	response regulator	0.636947	0.00477026	0.0111262	-0.127786	0.617063	phosphorelay signal transduction system [GO:0000160]	cytoplasm [GO:0005737]; intrinsic component of plasma membrane [GO:0031226]	GTPase activity [GO:0003924]; GTP binding [GO:0005525]	1
	XM38_011010	ureA	Urease subunit gamma	-0.0550095	0.0100705	0.0286562	0.252393	0.211039	urea catabolic process [GO:0043419]		glycogen phosphorylase activity [GO:0008184]; linear malto-oligosaccharide phosphorylase activity [GO:0102250]; pyridoxal phosphate binding [GO:0030170]; SHG alpha-glucan phosphorylase activity [GO:0102499]	2
	XM38_011020	XM38_011020	hypothetical protein	-0.560848	0.00901049	0.00730478	0.37769	-0.158186		integral component of membrane [GO:0016021]; photosystem II reaction center [GO:0009539]; thylakoid membrane [GO:0042651]	oxidoreductase activity [GO:0016491]	2
	XM38_011030	ureB	Urease subunit beta	0.565431	0.00583032	0.0164262	-0.0297057	0.490208	urea catabolic process [GO:0043419]	integral component of membrane [GO:0016021]		1
	XM38_011040	XM38_011040	hypothetical protein		0	0					transferase activity [GO:0016740]	0
	XM38_011050	XM38_011050	hypothetical protein		0	0						0
	XM38_011060	XM38_011060	hypothetical protein		0	0						0
	XM38_011070	XM38_011070	hypothetical protein		0	0						0
	XM38_011080	XM38_011080	hypothetical protein		0	0				integral component of membrane [GO:0016021]	transferase activity, transferring acyl groups other than amino-acyl groups [GO:0016747]	0
	XM38_011090	XM38_011090	hypothetical protein		0	0					transferase activity [GO:0016740]	0
	XM38_011100	ywaD_2	Aminopeptidase YwaD		0	0					transferase activity [GO:0016740]	0
	XM38_011110	XM38_011110	hypothetical protein		0	0					S-adenosylmethionine:2-demethylmenaquinol-7 methyltransferase activity [GO:0102955]	0
	XM38_011120	XM38_011120	hypothetical protein		0	0						0
	XM38_011130	XM38_011130	hypothetical protein		0	0						0
	XM38_011140	XM38_011140	hypothetical protein		0	0						0
	XM38_011150	yjdG	putative N-acetyltransferase YjdG	0.51232	0.00609533	0.00555915	-0.0120176	0.210471			methenyltetrahydrofolate cyclohydrolase activity [GO:0004477]; methylenetetrahydrofolate dehydrogenase (NADP+) activity [GO:0004488]	2
	XM38_011160	rutC	Putative aminoacrylate peracid reductase RutC		0	0						0
	XM38_011170	XM38_011170	GDSL-like Lipase/Acylhydrolase	-0.420983	0.00291516	0.00414761	0.920214	0.265196				1
	XM38_011180	XM38_011180	Glycosyltransferase Type 1		0	0						0
	XM38_011190	glgP_2	glycogen phosphorylase	0.163955	0.0299466	0.0100607	0.0698491	0.10095	carbohydrate metabolic process [GO:0005975]		transferase activity [GO:0016740]	10
	XM38_011200	XM38_011200	putative transposase for insertion sequence element IS702		0	0						0
	XM38_011210	lysS_1	Lysine--tRNA ligase		0	0						0
	XM38_011220	XM38_011220	IscS subfamily cysteine desulfurase		0	0			[2Fe-2S] cluster assembly [GO:0044571]			0
	XM38_011230	XM38_011230	ferrous iron transport protein B		0	0						0
	XM38_011240	XM38_011240	GGDEF domain-containing protein		0	0					peroxidase activity [GO:0004601]	0
	XM38_011250	XM38_011250	hypothetical protein		0	0				integral component of membrane [GO:0016021]	sulfate transmembrane transporter activity [GO:0015116]	0
	XM38_011260	XM38_011260	hypothetical protein		0	0					ATP binding [GO:0005524]; GMP synthase (glutamine-hydrolyzing) activity [GO:0003922]; pyrophosphatase activity [GO:0016462]	0
	XM38_011270	XM38_011270	GGDEF domain-containing protein		0	0					methyltransferase activity [GO:0008168]	0
	XM38_011280	XM38_011280	hypothetical protein		0	0			phosphorelay signal transduction system [GO:0000160]	molybdopterin synthase complex [GO:0019008]	4 iron, 4 sulfur cluster binding [GO:0051539]; GTP 3',8'-cyclase activity [GO:0061798]	0
	XM38_011290	XM38_011290	hypothetical protein		0	0				small ribosomal subunit [GO:0015935]	rRNA binding [GO:0019843]; structural constituent of ribosome [GO:0003735]	0
	XM38_011300	panB	3-methyl-2-oxobutanoate hydroxymethyltransferase		0	0			pantothenate biosynthetic process [GO:0015940]		electron transfer activity [GO:0009055]; ferredoxin-NADP+ reductase activity [GO:0004324]	0
	XM38_011310	XM38_011310	hypothetical protein	0.12588	0.055388	0.0439023	0.101794	0.198365			aminopeptidase activity [GO:0004177]	19
	XM38_011320	rbcL	Ribulose bisphosphate carboxylase large chain	-0.438839	1.30997	0.783103	0.634054	-0.180511	photorespiration [GO:0009853]; reductive pentose-phosphate cycle [GO:0019253]	integral component of membrane [GO:0016021]		469
	XM38_011330	rbcX	RbcX chaperonin protein	-0.386228	0.0106006	0.0220178	1.16074	0.0427396				4
	XM38_011340	rbcS	Ribulose bisphosphate carboxylase small subunit	-0.520276	0.193195	0.486502	0.760356	-0.276209			oxidoreductase activity [GO:0016491]	51
	XM38_011350	hemA	Glutamyl-tRNA reductase	-0.398291	0.0116606	0.00775254	0.488756	-0.231557	protoporphyrinogen IX biosynthetic process [GO:0006782]			3
	XM38_011360	XM38_011360	D-fructose 1,6-bisphosphatase class 2/sedoheptulose 1,7-bisphosphatase	-0.0733647	0.341339	0.241016	0.0541894	-0.055474	gluconeogenesis [GO:0006094]; glycerol metabolic process [GO:0006071]	intracellular [GO:0005622]	phosphorus-oxygen lyase activity [GO:0016849]	118
	XM38_011370	pgi	Glucose-6-phosphate isomerase	-0.0526227	0.100175	0.0539875	0.0327373	0.0736337	gluconeogenesis [GO:0006094]; glycolytic process [GO:0006096]	integral component of membrane [GO:0016021]; plasma membrane [GO:0005886]; thylakoid membrane [GO:0042651]	oxidoreductase activity, acting on NAD(P)H, quinone or similar compound as acceptor [GO:0016655]; quinone binding [GO:0048038]	26
	XM38_011380	XM38_011380	Cardiolipin synthase		0	0				cytoplasm [GO:0005737]	ligase activity [GO:0016874]	0
	XM38_011390	XM38_011390	ABC transporter protein	-0.822386	0.0092755	0.00856944	0.8598	-0.193844	nodulation [GO:0009877]	integral component of membrane [GO:0016021]		2
	XM38_011400	nodJ	Nodulation protein J		0	0			transmembrane transport [GO:0055085]			0
	XM38_011410	XM38_011410	hypothetical protein		0	0						0
	XM38_011420	dnaQ	DNA polymerase III subunit epsilon		0	0					inositol monophosphate 1-phosphatase activity [GO:0008934]; inositol monophosphate 3-phosphatase activity [GO:0052832]; inositol monophosphate 4-phosphatase activity [GO:0052833]; metal ion binding [GO:0046872]	0
	XM38_011430	ilvB	Acetolactate synthase large subunit	-0.118193	0.0885148	0.0405593	0.355565	-0.0929644	isoleucine biosynthetic process [GO:0009097]; valine biosynthetic process [GO:0009099]			26
	XM38_011440	XM38_011440	hypothetical protein		0	0					2 iron, 2 sulfur cluster binding [GO:0051537]; electron transfer activity [GO:0009055]	0
	XM38_011450	ftsI	cell division protein		0	0			cell division [GO:0051301]	integral component of membrane [GO:0016021]		0
	XM38_011460	gmk	Guanylate kinase		0	0				integral component of membrane [GO:0016021]		0
	XM38_011470	pcyA	Phycocyanobilin:ferredoxin oxidoreductase	-0.055178	0.00848046	0.00988998	0.14898	-0.171668	phytochromobilin biosynthetic process [GO:0010024]			3
	XM38_011480	XM38_011480	hypothetical protein		0	0				integral component of membrane [GO:0016021]		0
	XM38_011490	XM38_011490	hypothetical protein	-0.435716	0.0140458	0.00677422	-0.125227	-0.0142117			methyltransferase activity [GO:0008168]	2
	XM38_011500	helY	putative helicase HelY	-0.267357	0.036307	0.0114538	0.238117	-0.0433486				9
	XM38_011520	comEC	ComE operon protein 3		0	0					oxidoreductase activity [GO:0016491]	0
	XM38_011530	glyQ	Glycine--tRNA ligase alpha subunit	-0.118195	0.0145758	0.0140597	0.117725	-0.0427053	glycyl-tRNA aminoacylation [GO:0006426]			4
	XM38_011580	XM38_011580	hypothetical protein	-0.1381	0.0037102	0.00258131	0.180715	0.0758339		cytoplasm [GO:0005737]	urease activity [GO:0009039]	1
	XM38_011590	XM38_011590	2-methyl-6-phytyl-1,4-hydroquinone methyltransferase		0	0			phylloquinone biosynthetic process [GO:0042372]		hydrolase activity [GO:0016787]	0
	XM38_011600	XM38_011600	hypothetical protein	-0.243072	0.0074204	0.016758	0.335102	-0.216881			ATP binding [GO:0005524]; endonuclease activity [GO:0004519]	2
	XM38_011610	XM38_011610	hypothetical protein		0	0			lipid metabolic process [GO:0006629]	high-affinity iron permease complex [GO:0033573]	iron ion transmembrane transporter activity [GO:0005381]	0
	XM38_011620	yrbE	putative oxidoreductase YrbE	-0.0852307	0.0113956	0.00900744	0.0722129	-0.110237				3
	XM38_011630	XM38_011630	Magnesium and cobalt efflux CorC domain protein		0	0					isopenicillin-N synthase activity [GO:0016216]; metal ion binding [GO:0046872]	0
	XM38_011640	XM38_011640	hypothetical protein		0	0						0
	XM38_011650	XM38_011650	hypothetical protein		0	0						0
	XM38_011670	XM38_011670	hypothetical protein	0.151739	0.0397522	0.0769501	0.0889855	-0.0732986		intracellular [GO:0005622]	phosphorelay sensor kinase activity [GO:0000155]	9
	XM38_011680	pyrE	Orotate phosphoribosyltransferase	-0.123905	0.00821545	0.0112392	0.24573	0.109463	'de novo' UMP biosynthetic process [GO:0044205]	integral component of membrane [GO:0016021]; photosystem II [GO:0009523]; thylakoid membrane [GO:0042651]	chlorophyll binding [GO:0016168]; electron transporter, transferring electrons within the cyclic electron transport pathway of photosynthesis activity [GO:0045156]; iron ion binding [GO:0005506]	3
	XM38_011690	XM38_011690	hypothetical protein	0.214706	0.054593	0.0414258	0.613362	-0.0322141			dCTP deaminase activity [GO:0008829]	6
	XM38_011700	XM38_011700	Pentapeptide-repeat containing protein		0	0						0
	XM38_011710	icd_2	Isocitrate dehydrogenase [NADP]	-0.380269	0.183655	0.110021	0.328616	-0.285286	glyoxylate cycle [GO:0006097]; tricarboxylic acid cycle [GO:0006099]		fructose-bisphosphate aldolase activity [GO:0004332]	48
	XM38_011720	XM38_011720	GUN4 domain-containing protein	-0.419903	0.0275615	0.0325425	0.693683	-0.0797936				11
	XM38_011730	hemL_1	Glutamate-1-semialdehyde 2,1-aminomutase		0.00238513	0.00157471			arginine biosynthetic process [GO:0006526]		oxidoreductase activity [GO:0016491]	0
	XM38_011740	XM38_011740	hypothetical protein		0	0			transmembrane transport [GO:0055085]			0
	XM38_011750	XM38_011750	hypothetical protein		0	0						0
	XM38_011760	XM38_011760	two-component system response regulator/CreB family protein		0	0			phosphorelay signal transduction system [GO:0000160]; regulation of transcription, DNA-templated [GO:0006355]; transcription, DNA-templated [GO:0006351]			0
	XM38_011770	XM38_011770	hypothetical protein		0	0			nucleotide metabolic process [GO:0009117]		anthranilate synthase activity [GO:0004049]	0
	XM38_011780	XM38_011780	hypothetical protein		0	0			protein-chromophore linkage [GO:0018298]		indole-3-glycerol-phosphate synthase activity [GO:0004425]	0
	XM38_011790	XM38_011790	hypothetical protein		0	0					tryptophan synthase activity [GO:0004834]	0
	XM38_011800	XM38_011800	hypothetical protein		0	0					tryptophan synthase activity [GO:0004834]	0
	XM38_011810	betI	HTH-type transcriptional regulator BetI		0	0			regulation of transcription, DNA-templated [GO:0006355]; transcription, DNA-templated [GO:0006351]		anthranilate phosphoribosyltransferase activity [GO:0004048]; magnesium ion binding [GO:0000287]	0
	XM38_011820	XM38_011820	hypothetical protein	0.0665045	0.0209361	0.0142183	-0.00246231	0.364522				4
	XM38_011830	XM38_011830	Hypothetical Protein	0.140616	0.0503527	0.196275	-0.342428	-0.168894				11
	XM38_011840	XM38_011840	hypothetical protein		0	0						0
	XM38_011850	XM38_011850	hypothetical protein		0	0				cell [GO:0005623]	2 iron, 2 sulfur cluster binding [GO:0051537]; electron transfer activity [GO:0009055]; metal ion binding [GO:0046872]; protein disulfide oxidoreductase activity [GO:0015035]	0
	XM38_011860	XM38_011860	hypothetical protein		0	0						0
	XM38_011870	ccbP	Calcium binding protein		0	0						0
	XM38_011880	XM38_011880	hypothetical protein		0	0				integral component of membrane [GO:0016021]	calcium-transporting ATPase activity [GO:0005388]; nucleotide binding [GO:0000166]	0
	XM38_011890	XM38_011890	hypothetical protein		0	0					hydrolase activity [GO:0016787]	0
	XM38_011900	XM38_011900	hypothetical protein		0	0						0
	XM38_011910	XM38_011910	hypothetical protein		0	0						0
	XM38_011920	XM38_011920	signal transduction histidine kinase		0	0					amidase activity [GO:0004040]; N-acetylmuramoyl-L-alanine amidase activity [GO:0008745]	0
	XM38_011930	kaiA	Circadian clock protein KaiA		0	0			circadian rhythm [GO:0007623]; protein phosphorylation [GO:0006468]			0
	XM38_011940	kaiB_1	Circadian clock protein KaiB		0	0			circadian rhythm [GO:0007623]			0
	XM38_011950	kaiC_1	Circadian clock protein kinase KaiC	-0.335392	0.0673137	0.0369776	0.2624	-0.0626581	circadian rhythm [GO:0007623]; regulation of circadian rhythm [GO:0042752]; regulation of transcription, DNA-templated [GO:0006355]; transcription, DNA-templated [GO:0006351]	integral component of membrane [GO:0016021]		19
	XM38_011960	XM38_011960	hypothetical protein		0	0			regulation of transcription, DNA-templated [GO:0006355]			0
	XM38_011970	XM38_011970	MazF-PemK family toxin	-0.274342	0.00424023	0.0102252	0.141582	-0.296407				1
	XM38_011990	cobO_1	Cob(I)yrinic acid a,c-diamide adenosyltransferase		0	0			cobalamin biosynthetic process [GO:0009236]			0
	XM38_012000	XM38_012000	hypothetical protein		0	0						0
	XM38_012010	arsA_2	Arsenic ABC transporter ATPase	-0.473824	0.0291516	0.0210539	0.747094	-0.16055		integral component of membrane [GO:0016021]		9
	XM38_012020	hpnP	Hopanoid C-2 methylase		0	0				integral component of membrane [GO:0016021]		0
	XM38_012030	XM38_012030	ArsR family transcriptional regulator		0	0						0
	XM38_012040	stpA	Glucosylglycerol-phosphate phosphatase	0.147337	0.0294166	0.0196956	0.12301	0.0478042		integral component of membrane [GO:0016021]; plasma membrane [GO:0005886]	alanine:sodium symporter activity [GO:0015655]	7
	XM38_012050	aroK_1	Shikimate kinase		0	0						0
	XM38_012060	XM38_012060	hypothetical protein	-0.286699	0.0166959	0.0778836	0.152236	0.0720565			transferase activity [GO:0016740]	3
	XM38_012070	nudF	ADP-ribose pyrophosphatase	-0.328739	0.0410772	0.0618451	0.139672	-0.283702				8
	XM38_012080	folK	2-amino-4-hydroxy-6- hydroxymethyldihydropteridine pyrophosphokinase		0	0			folic acid-containing compound biosynthetic process [GO:0009396]			0
	XM38_012090	XM38_012090	Thioredoxin-like protein		0	0			cell redox homeostasis [GO:0045454]; glycerol ether metabolic process [GO:0006662]		ATPase activity [GO:0016887]; ATP binding [GO:0005524]	0
	XM38_012100	fabG_1	3-oxoacyl-[acyl-carrier-protein] reductase	-0.354502	0.0272965	0.0313199	0.199153	-0.196504	fatty acid biosynthetic process [GO:0006633]	integral component of membrane [GO:0016021]		8
	XM38_012110	XM38_012110	hypothetical protein		0	0					ATPase activity [GO:0016887]; ATP binding [GO:0005524]	0
	XM38_012120	XM38_012120	hypothetical protein		0	0					ATP binding [GO:0005524]; biotin carboxylase activity [GO:0004075]; metal ion binding [GO:0046872]	0
	XM38_012130	XM38_012130	Hemolysin activation-secretion domain protein	0.184005	0.0145758	0.00720071	0.00585812	0.284004			hydrolase activity [GO:0016787]	4
	XM38_012140	XM38_012140	hypothetical protein	-0.693562	0.0153708	0.00618648	0.34223	-0.0573555		cytoplasm [GO:0005737]	serine-type endopeptidase activity [GO:0004252]	2
	XM38_012150	XM38_012150	hypothetical protein		0	0				integral component of membrane [GO:0016021]		0
	XM38_012160	XM38_012160	hypothetical protein		0	0				integral component of membrane [GO:0016021]; photosystem II [GO:0009523]; thylakoid membrane [GO:0042651]	oxidoreductase activity [GO:0016491]	0
	XM38_012170	XM38_012170	hypothetical protein		0	0				integral component of membrane [GO:0016021]		0
	XM38_012180	XM38_012180	hypothetical protein		0	0				integral component of membrane [GO:0016021]	iron ion binding [GO:0005506]; oxidoreductase activity [GO:0016491]	0
	XM38_012190	XM38_012190	hypothetical protein		0	0				integral component of membrane [GO:0016021]		0
	XM38_012200	XM38_012200	hypothetical protein		0	0				intracellular [GO:0005622]	DNA binding [GO:0003677]	0
	XM38_012210	XM38_012210	hypothetical protein		0	0				integral component of membrane [GO:0016021]		0
	XM38_012220	XM38_012220	ParA family chromosome partitioning protein		0	0				integral component of membrane [GO:0016021]	ATPase activity, coupled to transmembrane movement of substances [GO:0042626]; ATP binding [GO:0005524]	0
	XM38_012230	XM38_012230	hypothetical protein		0	0						0
	XM38_012240	XM38_012240	hypothetical protein		0	0						0
	XM38_012250	XM38_012250	hypothetical protein	0.0135739	0.0193461	0.0215883	0.220633	-0.173805		integral component of membrane [GO:0016021]		5
	XM38_012260	XM38_012260	hypothetical protein		0	0				integral component of membrane [GO:0016021]	ATPase activity, coupled to transmembrane movement of substances [GO:0042626]; ATP binding [GO:0005524]	0
	XM38_012270	XM38_012270	hypothetical protein		0	0			regulation of transcription, DNA-templated [GO:0006355]	integral component of membrane [GO:0016021]	ATPase activity, coupled to transmembrane movement of substances [GO:0042626]; ATP binding [GO:0005524]	0
	XM38_012280	fimB	Type 1 fimbriae regulatory protein FimB		0	0			DNA integration [GO:0015074]; DNA recombination [GO:0006310]			0
	XM38_012290	XM38_012290	hypothetical protein		0	0						0
	XM38_012300	XM38_012300	hypothetical protein		0	0						0
	XM38_012310	XM38_012310	hypothetical protein		0	0				cytosol [GO:0005829]; ribosome [GO:0005840]	ATP binding [GO:0005524]; glutathione synthase activity [GO:0004363]; metal ion binding [GO:0046872]	0
	XM38_012320	XM38_012320	hypothetical protein		0	0					pterin deaminase activity [GO:0050228]	0
	XM38_012330	XM38_012330	hypothetical protein		0	0						0
	XM38_012340	XM38_012340	hypothetical protein		0	0						0
	XM38_012350	XM38_012350	hypothetical protein		0	0					DNA binding [GO:0003677]; DNA binding transcription factor activity [GO:0003700]; sigma factor activity [GO:0016987]	0
	XM38_012360	XM38_012360	hypothetical protein		0	0				integral component of membrane [GO:0016021]; plasma membrane [GO:0005886]		0
	XM38_012370	XM38_012370	hypothetical protein		0	0						0
	XM38_012380	XM38_012380	hypothetical protein		0	0						0
	XM38_012390	XM38_012390	hypothetical protein		0	0						0
	XM38_012400	XM38_012400	hypothetical protein		0	0					ATP binding [GO:0005524]	0
	XM38_012410	XM38_012410	hypothetical protein		0	0					aspartate kinase activity [GO:0004072]	0
	XM38_012420	XM38_012420	hypothetical protein		0	0						0
	XM38_012430	XM38_012430	hypothetical protein		0	0						0
	XM38_012440	XM38_012440	hypothetical protein		0	0						0
	XM38_012450	XM38_012450	hypothetical protein		0	0			regulation of transcription, DNA-templated [GO:0006355]		ATP binding [GO:0005524]; mismatched DNA binding [GO:0030983]	0
	XM38_012460	XM38_012460	hypothetical protein		0	0						0
	XM38_012470	XM38_012470	hypothetical protein		0	0					metal ion binding [GO:0046872]; metalloendopeptidase activity [GO:0004222]	0
	XM38_012480	XM38_012480	hypothetical protein		0	0					FAD binding [GO:0071949]; oxidoreductase activity, acting on paired donors, with incorporation or reduction of molecular oxygen, NAD(P)H as one donor, and incorporation of one atom of oxygen [GO:0016709]	0
	XM38_012490	XM38_012490	hypothetical protein		0	0				cytoplasm [GO:0005737]	DNA binding [GO:0003677]	0
	XM38_012500	XM38_012500	hypothetical protein		0	0				integral component of membrane [GO:0016021]	GTP binding [GO:0005525]	0
	XM38_012510	XM38_012510	site-specific recombinase XerD		0	0			DNA integration [GO:0015074]; DNA recombination [GO:0006310]	integral component of membrane [GO:0016021]		0
	XM38_012530	XM38_012530	hypothetical protein		0	0						0
	XM38_012540	XM38_012540	Metalloprotease	-0.404729	0.118726	0.068389	0.515934	-0.134611			hydrolase activity, acting on ester bonds [GO:0016788]; metal ion binding [GO:0046872]	31
	XM38_012550	pmbA	Metalloprotease PmbA	-0.475623	0.0686387	0.0436946	0.648111	-0.11734		integral component of membrane [GO:0016021]		21
	XM38_012560	XM38_012560	hypothetical protein		0	0						0
	XM38_012570	XM38_012570	hypothetical protein		0	0				integral component of membrane [GO:0016021]		0
	XM38_012580	XM38_012580	AAA family ATPase	0.13062	0.00397522	0.0022311	0.049929	0.245773				1
	XM38_012590	XM38_012590	GTP cyclohydrolase 1 type 2		0.00583032	0.00616745					tRNA (guanine-N7-)-methyltransferase activity [GO:0008176]	0
	XM38_012600	XM38_012600	hypothetical protein		0	0						0
	XM38_012610	pdxH	Pyridoxine/pyridoxamine 5'-phosphate oxidase	-0.0530632	0.00318017	0.00428878	0.320241	0.352192	pyridoxine biosynthetic process [GO:0008615]	integral component of membrane [GO:0016021]; thylakoid membrane [GO:0042651]	oxidoreductase activity, acting on NAD(P)H, quinone or similar compound as acceptor [GO:0016655]; quinone binding [GO:0048038]	1
	XM38_012620	XM38_012620	ParA family chromosome partitioning protein		0	0				integral component of membrane [GO:0016021]; type II protein secretion system complex [GO:0015627]	protein transporter activity [GO:0008565]	0
	XM38_012630	tsaE	tRNA threonylcarbamoyladenosine biosynthesis protein TsaE		0	0			tRNA threonylcarbamoyladenosine modification [GO:0002949]			0
	XM38_012640	XM38_012640	hypothetical protein		0	0						0
	XM38_012650	XM38_012650	Hypothetical Protein		0	0						0
	XM38_012660	XM38_012660	hypothetical protein	0.238272	0.00530029	0.00866794	0.220419	0.216922	protein secretion by the type II secretion system [GO:0015628]		endoribonuclease activity [GO:0004521]; metal ion binding [GO:0046872]	2
	XM38_012670	XM38_012670	hypothetical protein	0.383509	0.0159009	0.013965	-0.112032	-0.254591		integral component of membrane [GO:0016021]		5
	XM38_012680	XM38_012680	hypothetical protein	0.959915	0.0275615	0.0330918	-0.234745	0.0961042		cytoplasm [GO:0005737]	translation elongation factor activity [GO:0003746]	6
	XM38_012690	XM38_012690	hypothetical protein	0.630532	0.164839	0.0294264	-0.121367	0.47688			hydrolase activity [GO:0016787]	40
	XM38_012700	XM38_012700	hypothetical protein		0	0				integral component of membrane [GO:0016021]; plasma membrane [GO:0005886]	ATP binding [GO:0005524]; cation-transporting ATPase activity [GO:0019829]; metal ion binding [GO:0046872]	0
	XM38_012710	XM38_012710	hypothetical protein		0	0					metal ion binding [GO:0046872]	0
	XM38_012720	XM38_012720	hypothetical protein		0	0					3-isopropylmalate dehydratase activity [GO:0003861]	0
	XM38_012730	XM38_012730	hypothetical protein		0	0						0
	XM38_012740	XM38_012740	hypothetical protein		0	0				integral component of membrane [GO:0016021]		0
	XM38_012750	XM38_012750	hypothetical protein		0	0						0
	XM38_012760	XM38_012760	hypothetical protein		0	0				integral component of membrane [GO:0016021]		0
	XM38_012770	XM38_012770	hypothetical protein		0	0						0
	XM38_012780	rlmE	Ribosomal RNA large subunit methyltransferase E		0	0						0
	XM38_012790	XM38_012790	Glycosyltransferase family 1		0.00318017	0.00236893					arginine decarboxylase activity [GO:0008792]	0
	XM38_012800	XM38_012800	Glycosyltransferase family 1		0	0						0
	XM38_012810	rpmB	50S ribosomal protein L28	-0.589935	0.00477026	0.0174026	0.0858689	-0.113962	translation [GO:0006412]		hydrolase activity [GO:0016787]; nucleotidyltransferase activity [GO:0016779]	2
	XM38_012820	pcxA	Proton extrusion protein PcxA	0.108981	0.00318017	0.00198886	0.203228	-0.00269963				1
	XM38_012830	XM38_012830	Serine/threonine-protein kinase		0	0						0
	XM38_012840	XM38_012840	hypothetical protein		0	0					ATP binding [GO:0005524]; hydrolase activity [GO:0016787]	0
	XM38_012850	XM38_012850	hypothetical protein		0	0						0
	XM38_012860	XM38_012860	hypothetical protein		0	0			regulation of transcription, DNA-templated [GO:0006355]		DNA binding [GO:0003677]; DNA binding transcription factor activity [GO:0003700]; sigma factor activity [GO:0016987]	0
	XM38_012870	XM38_012870	hypothetical protein		0	0						0
	XM38_012880	XM38_012880	hypothetical protein		0	0					molybdopterin molybdotransferase activity [GO:0061599]	0
	XM38_012890	XM38_012890	hypothetical protein		0	0				integral component of membrane [GO:0016021]	ATP binding [GO:0005524]; protein kinase activity [GO:0004672]	0
	XM38_012900	XM38_012900	PIN domain nuclease		0	0					ATP binding [GO:0005524]	0
	XM38_012910	XM38_012910	hypothetical protein		0	0				integral component of membrane [GO:0016021]	sodium:proton antiporter activity [GO:0015385]	0
	XM38_012920	XM38_012920	hypothetical protein	-0.88589	0.00424023	0.000847911	0.169381	-1.34421	DNA methylation [GO:0006306]		sulfiredoxin activity [GO:0032542]	1
	XM38_012930	XM38_012930	Type IIS restriction enzyme Eco57I		0	0			DNA methylation [GO:0006306]		ATP binding [GO:0005524]; nucleic acid binding [GO:0003676]	0
	XM38_012940	hepA	Superfamily II DNA or RNA helicase	0.0211079	0.0037102	0.00110204	0.471051	-0.0458977				1
	XM38_012950	XM38_012950	type III restriction endonuclease subunit R		0	0					ATP-dependent DNA/RNA helicase activity [GO:0033680]; deoxyribonuclease activity [GO:0004536]; endonuclease activity [GO:0004519]	0
	XM38_012960	XM38_012960	hypothetical protein		0	0					DNA binding [GO:0003677]	0
	XM38_012970	XM38_012970	hypothetical protein		0	0					DNA binding [GO:0003677]	0
	XM38_012980	XM38_012980	transposase family protein		0	0					nucleic acid binding [GO:0003676]	0
	XM38_012990	XM38_012990	hypothetical protein		0	0						0
	XM38_013000	XM38_013000	hypothetical protein		0	0						0
	XM38_013010	uvrD_1	DNA helicase II UvrD		0	0						0
	XM38_013020	XM38_013020	hypothetical protein		0	0					ATP binding [GO:0005524]; helicase activity [GO:0004386]; nucleic acid binding [GO:0003676]	0
	XM38_013030	yprA	putative ATP-dependent helicase YprA		0	0						0
	XM38_013040	XM38_013040	hypothetical protein		0	0						0
	XM38_013050	XM38_013050	hypothetical protein		0	0						0
	XM38_013060	XM38_013060	hypothetical protein		0	0					hydrolase activity, acting on ester bonds [GO:0016788]	0
	XM38_013070	XM38_013070	hypothetical protein		0	0						0
	XM38_013080	XM38_013080	hypothetical protein		0	0			regulation of transcription, DNA-templated [GO:0006355]			0
	XM38_013090	traI	Multifunctional conjugation protein TraI		0	0						0
	XM38_013100	XM38_013100	PBS lyase		0	0					endonuclease activity [GO:0004519]; exonuclease activity [GO:0004527]	0
	XM38_013110	XM38_013110	hypothetical protein		0	0					DNA binding [GO:0003677]; endodeoxyribonuclease activity [GO:0004520]; metal ion binding [GO:0046872]	0
	XM38_013120	XM38_013120	hypothetical protein		0	0					endoribonuclease activity [GO:0004521]; metal ion binding [GO:0046872]	0
	XM38_013130	XM38_013130	hypothetical protein		0	0					transferase activity, transferring acyl groups other than amino-acyl groups [GO:0016747]	0
	XM38_013140	XM38_013140	hypothetical protein		0	0					ATP binding [GO:0005524]; CTP synthase activity [GO:0003883]; metal ion binding [GO:0046872]	0
	XM38_013150	XM38_013150	hypothetical protein		0	0						0
	XM38_013160	XM38_013160	putative NTPase NACHT family protein		0	0				integral component of membrane [GO:0016021]		0
	XM38_013170	XM38_013170	hypothetical protein		0	0					lyase activity [GO:0016829]	0
	XM38_013180	XM38_013180	putative GUN4 domain containing protein		0	0						0
	XM38_013190	XM38_013190	hypothetical protein	-0.442489	0.0074204	0.00414022	0.0344671	-0.151244				1
	XM38_013200	XM38_013200	hypothetical protein		0	0						0
	XM38_013210	XM38_013210	putative NTPase NACHT family protein		0	0						0
	XM38_013220	XM38_013220	hypothetical protein		0	0					precorrin-8X methylmutase activity [GO:0016993]	0
	XM38_013230	mutS_1	DNA mismatch repair protein MutS		0	0			mismatch repair [GO:0006298]; regulation of transcription, DNA-templated [GO:0006355]	integral component of membrane [GO:0016021]		0
	XM38_013240	XM38_013240	hypothetical protein		0	0				integral component of membrane [GO:0016021]		0
	XM38_013250	yfiC	tRNA1(Val) (adenine(37)-N6)-methyltransferase		0	0						0
	XM38_013260	XM38_013260	hypothetical protein		0	0				integral component of membrane [GO:0016021]		0
	XM38_013270	XM38_013270	hypothetical protein		0	0						0
	XM38_013280	traD	Coupling protein TraD		0	0				photosystem II oxygen evolving complex [GO:0009654]		0
	XM38_013290	XM38_013290	hypothetical protein		0	0						0
	XM38_013300	mepM_2	Murein DD-endopeptidase MepM		0	0				cytoplasm [GO:0005737]	aminopeptidase activity [GO:0004177]	0
	XM38_013310	XM38_013310	hypothetical protein		0	0					hydrolase activity, acting on ester bonds [GO:0016788]; metal ion binding [GO:0046872]; nucleotide binding [GO:0000166]	0
	XM38_013320	XM38_013320	hypothetical protein		0	0				integral component of membrane [GO:0016021]; intracellular [GO:0005622]	ATP binding [GO:0005524]; phosphorelay sensor kinase activity [GO:0000155]	0
	XM38_013330	XM38_013330	hypothetical protein		0	0					calmodulin binding [GO:0005516]; catalytic activity [GO:0003824]	0
	XM38_013340	XM38_013340	hypothetical protein		0	0						0
	XM38_013350	XM38_013350	hypothetical protein		0	0				cell [GO:0005623]	ferric iron binding [GO:0008199]	0
	XM38_013360	XM38_013360	hypothetical protein		0	0					ATPase activity [GO:0016887]; ATP binding [GO:0005524]	0
	XM38_013370	XM38_013370	hypothetical protein		0	0				integral component of membrane [GO:0016021]	ATPase activity, coupled to transmembrane movement of substances [GO:0042626]; ATP binding [GO:0005524]	0
	XM38_013380	XM38_013380	Virulence plasmid ParA family protein pGP5-D		0	0						0
	XM38_013390	XM38_013390	hypothetical protein		0	0				integral component of membrane [GO:0016021]		0
	XM38_013400	XM38_013400	hypothetical protein		0	0				integral component of membrane [GO:0016021]		0
	XM38_013410	XM38_013410	hypothetical protein		0	0						0
	XM38_013420	XM38_013420	hypothetical protein		0	0				cell outer membrane [GO:0009279]	iron ion binding [GO:0005506]; receptor activity [GO:0004872]	0
	XM38_013430	XM38_013430	hypothetical protein		0	0					DNA binding [GO:0003677]	0
	XM38_013440	XM38_013440	hypothetical protein		0	0						0
	XM38_013450	XM38_013450	hypothetical protein		0	0					DNA binding transcription factor activity [GO:0003700]; sequence-specific DNA binding [GO:0043565]	0
	XM38_013460	XM38_013460	hypothetical protein		0	0						0
	XM38_013470	XM38_013470	site-specific recombinase XerD		0	0			DNA integration [GO:0015074]; DNA recombination [GO:0006310]		DNA binding transcription factor activity [GO:0003700]; sequence-specific DNA binding [GO:0043565]	0
	XM38_013490	XM38_013490	metallophosphoesterase		0	0						0
	XM38_013500	XM38_013500	phosphate ABC transporter substrate-binding protein		0	0			phosphate ion transmembrane transport [GO:0035435]			0
	XM38_013510	ptsC_1	phosphate transporter permease subunit PtsC		0	0			phosphate ion transport [GO:0006817]			0
	XM38_013520	ptsA_2	phosphate transporter permease subunit PtsA		0	0			phosphate ion transmembrane transport [GO:0035435]			0
	XM38_013530	XM38_013530	Amino_oxidase	-0.704079	0.0410772	0.0231919	0.730154	-0.0608478				9
	XM38_013540	XM38_013540	tetratricopeptide repeat domain protein	0.0817565	0.0315367	0.00519024	0.0462743	0.198502			hydrolase activity [GO:0016787]	7
	XM38_013550	XM38_013550	hypothetical protein		0	0						0
	XM38_013560	XM38_013560	EAL domain-containing protein/glycosyl transferase		0	0				cell outer membrane [GO:0009279]	iron ion binding [GO:0005506]; receptor activity [GO:0004872]	0
	XM38_013570	cofC	2-phospho-L-lactate guanylyltransferase		0	0						0
	XM38_013580	lgt	Prolipoprotein diacylglyceryl transferase	-0.283961	0.00795043	0.00813789	-0.19661	-0.0782291	lipoprotein biosynthetic process [GO:0042158]	ATP-binding cassette (ABC) transporter complex [GO:0043190]	phosphate ion binding [GO:0042301]	2
	XM38_013590	XM38_013590	Arylsulfatase		0	0			metabolic process [GO:0008152]			0
	XM38_013600	XM38_013600	NAD-dependent epimerase	-1.11986	0.0861297	0.0788058	0.90442	-0.49087				25
	XM38_013610	XM38_013610	Pentapeptide repeat-containing protein	0.21828	0.00477026	0.003969	0.141701	0.261689				1
	XM38_013620	XM38_013620	hypothetical protein		0	0						0
	XM38_013630	XM38_013630	hypothetical protein		0	0						0
	XM38_013640	XM38_013640	hypothetical protein		0	0						0
	XM38_013650	XM38_013650	hypothetical protein	0.028209	0.0151058	0.00669538	0.0478109	0.113648				4
	XM38_013660	acpP_1	Acyl carrier protein	0.104366	0.0037102	0.013034	-0.31152	-0.435224				1
	XM38_013670	XM38_013670	alginate O-acetyltransferase		0	0			alginic acid biosynthetic process [GO:0042121]			0
	XM38_013680	XM38_013680	hypothetical protein		0	0						0
	XM38_013690	XM38_013690	hypothetical protein	0.369901	0.00503527	0.00390412	0.0340885	0.646348				1
	XM38_013700	fabG_2	3-oxoacyl-[acyl-carrier-protein] reductase	0.209818	0.0259714	0.0144624	-0.0188817	0.0385315				7
	XM38_013710	XM38_013710	hypothetical protein		0	0					DNA binding [GO:0003677]; transposase activity [GO:0004803]	0
	XM38_013720	XM38_013720	hypothetical protein		0	0						0
	XM38_013730	kdsB	3-deoxy-manno-octulosonate cytidylyltransferase	0.950074	0.00689037	0.00759957	-0.614724	0.778852	CMP-keto-3-deoxy-D-manno-octulosonic acid biosynthetic process [GO:0033468]; lipopolysaccharide biosynthetic process [GO:0009103]		orotidine-5'-phosphate decarboxylase activity [GO:0004590]	2
	XM38_013740	rpe_1	Ribulose-phosphate 3-epimerase	0.252757	0.0055653	0.00460358	-0.0945547	-0.0323705	carbohydrate metabolic process [GO:0005975]			2
	XM38_013750	XM38_013750	3-deoxy-7-phosphoheptulonate synthase	0.154539	0.0495577	0.0414761	-0.0423219	-0.121785	aromatic amino acid family biosynthetic process [GO:0009073]	cytoplasm [GO:0005737]	ATP binding [GO:0005524]; magnesium ion binding [GO:0000287]; methionine adenosyltransferase activity [GO:0004478]	15
	XM38_013760	XM38_013760	Phosphorylated carbohydrates phosphatase	-0.256346	0.00397522	0.00509534	-0.0339528	-0.658994	metabolic process [GO:0008152]			1
	XM38_013770	XM38_013770	hypothetical protein		0	0						0
	XM38_013780	XM38_013780	hypothetical protein		0	0						0
	XM38_013790	XM38_013790	NAD-dependent epimerase	0.0651885	0.0336568	0.0272855	0.0838863	-0.0569786				11
	XM38_013800	oatA_1	O-acetyltransferase OatA		0	0				cell outer membrane [GO:0009279]	iron ion binding [GO:0005506]; receptor activity [GO:0004872]	0
	XM38_013810	XM38_013810	Glycosyltransferase family 1	0.315149	0.00450524	0.00307431	0.22257	0.228407			DNA binding [GO:0003677]	1
	XM38_013820	XM38_013820	putative glutaredoxin	-0.227601	0.0156358	0.0390285	0.706612	-0.159061	cell redox homeostasis [GO:0045454]			3
	XM38_013830	XM38_013830	hypothetical protein		0	0						0
	XM38_013840	glgB_1	1,4-alpha-glucan branching enzyme	0.315482	0.00238513	0.000906141	0.846899	0.28074	glycogen biosynthetic process [GO:0005978]	integral component of membrane [GO:0016021]	ATP binding [GO:0005524]; protein kinase activity [GO:0004672]	1
	XM38_013850	murD	UDP-N-acetylmuramoylalanine--D-glutamate ligase	0.50617	0.00450524	0.00280523	0.427456	-0.0152135	cell cycle [GO:0007049]; cell division [GO:0051301]; cell wall organization [GO:0071555]; peptidoglycan biosynthetic process [GO:0009252]; regulation of cell shape [GO:0008360]		glutamate-cysteine ligase activity [GO:0004357]	1
	XM38_013860	glyS	Glycine--tRNA ligase beta subunit	-0.0920305	0.0262364	0.0103979	0.18934	-0.00907884	glycyl-tRNA aminoacylation [GO:0006426]		carbohydrate binding [GO:0030246]; isomerase activity [GO:0016853]	7
	XM38_013870	XM38_013870	hypothetical protein	0.791122	0.00821545	0.0041013	0.000346957	0.166691			ATPase activity [GO:0016887]; ATP binding [GO:0005524]; DNA binding [GO:0003677]	2
	XM38_013880	XM38_013880	hypothetical protein	0.127569	0.0198761	0.00846681	-0.0548002	0.275664		integral component of membrane [GO:0016021]; plasma membrane [GO:0005886]	aspartic-type endopeptidase activity [GO:0004190]	6
	XM38_013890	XM38_013890	hypothetical protein	1.07563	0.00609533	0.010263	0.125386	0.562937		integral component of membrane [GO:0016021]	transmembrane transporter activity [GO:0022857]	1
	XM38_013900	XM38_013900	hypothetical protein	0.324673	0.0132507	0.0163937	-0.424778	-0.290336				3
	XM38_013910	XM38_013910	DNA-binding response regulator		0	0			phosphorelay signal transduction system [GO:0000160]		DNA binding transcription factor activity [GO:0003700]; sequence-specific DNA binding [GO:0043565]	0
	XM38_013920	XM38_013920	hypothetical protein	-0.12093	0.00768542	0.0165676	0.955616	0.277558	photosynthesis [GO:0015979]			2
	XM38_013930	XM38_013930	putative NAD-dependent epimerase	0.0583423	0.151588	0.140049	-0.00595875	0.157216				37
	XM38_013940	XM38_013940	phosphate-binding domain protein		0.00715539	0.00690203						0
	XM38_013950	XM38_013950	hypothetical protein		0	0						0
	XM38_013960	XM38_013960	GDT1-like protein		0	0						0
	XM38_013970	XM38_013970	hypothetical protein	0.283427	0.0111306	0.00685555	0.092818	0.0208519	metabolic process [GO:0008152]			3
	XM38_013980	gpr_1	L-glyceraldehyde 3-phosphate reductase	-0.266579	0.00397522	0.00287829	0.699022	0.189709			ATP binding [GO:0005524]; catalytic activity [GO:0003824]; mismatched DNA binding [GO:0030983]	1
	XM38_013990	XM38_013990	hypothetical protein		0	0					nucleotidyltransferase activity [GO:0016779]	0
	XM38_014000	XM38_014000	hypothetical protein	-0.536828	0.0108656	0.0128293	0.394259	-0.143904		cytoplasm [GO:0005737]	fructose 1,6-bisphosphate 1-phosphatase activity [GO:0042132]; magnesium ion binding [GO:0000287]	3
	XM38_014010	XM38_014010	hypothetical protein		0	0						0
	XM38_014020	XM38_014020	hypothetical protein		0	0					DNA binding transcription factor activity [GO:0003700]; sequence-specific DNA binding [GO:0043565]	0
	XM38_014030	insG_2	Transposase InsG for insertion sequence element IS4		0	0						0
	XM38_014040	XM38_014040	ISAs1 family transposase		0	0			transposition, DNA-mediated [GO:0006313]			0
	XM38_014050	XM38_014050	hypothetical protein		0	0						0
	XM38_014060	XM38_014060	hypothetical protein	0.461201	0.00609533	0.00411008	-0.0204566	0.108339	signal transduction [GO:0007165]	integral component of membrane [GO:0016021]		1
	XM38_014070	XM38_014070	hypothetical protein		0	0				integral component of membrane [GO:0016021]	ATPase activity, coupled to transmembrane movement of substances [GO:0042626]; ATP binding [GO:0005524]	0
	XM38_014080	lutA	Lactate utilization protein A		0.00477026	0.00289424				ribosome [GO:0005840]	structural constituent of ribosome [GO:0003735]	0
	XM38_014090	XM38_014090	hypothetical protein		0	0				integral component of membrane [GO:0016021]		0
	XM38_014100	XM38_014100	hypothetical protein		0	0						0
	XM38_014110	XM38_014110	hypothetical protein		0	0						0
	XM38_014120	XM38_014120	Alpha amylase, catalytic region	0.321115	0.0159009	0.00929089	0.0543742	0.12479	carbohydrate metabolic process [GO:0005975]			4
	XM38_014130	XM38_014130	hypothetical protein		0	0				integral component of membrane [GO:0016021]	ATP binding [GO:0005524]; transcription factor binding [GO:0008134]	0
	XM38_014140	XM38_014140	Peptidase C56, PfpI		0	0						0
	XM38_014150	XM38_014150	glucose-1-phosphate adenylyltransferase		0	0			glycogen biosynthetic process [GO:0005978]		ATP binding [GO:0005524]; carbamoyl-phosphate synthase (glutamine-hydrolyzing) activity [GO:0004088]	0
	XM38_014160	XM38_014160	hypothetical protein		0	0						0
	XM38_014170	XM38_014170	Alpha amylase, catalytic region		0	0			carbohydrate metabolic process [GO:0005975]	cytoplasm [GO:0005737]	ribonuclease III activity [GO:0004525]; rRNA binding [GO:0019843]	0
	XM38_014180	XM38_014180	hypothetical protein		0	0					RNA binding [GO:0003723]; RNA methyltransferase activity [GO:0008173]	0
	XM38_014190	XM38_014190	Alpha amylase, catalytic region		0	0			carbohydrate metabolic process [GO:0005975]			0
	XM38_014200	XM38_014200	hypothetical protein		0	0					hydrolase activity [GO:0016787]	0
	XM38_014210	XM38_014210	hypothetical protein		0	0					DNA binding transcription factor activity [GO:0003700]	0
	XM38_014220	rebM	Demethylrebeccamycin-D-glucose O-methyltransferase		0	0				integral component of membrane [GO:0016021]	antiporter activity [GO:0015297]; inorganic anion transmembrane transporter activity [GO:0015103]	0
	XM38_014230	XM38_014230	cAMP-binding domain protein		0	0			regulation of transcription, DNA-templated [GO:0006355]; transcription, DNA-templated [GO:0006351]		N-acetyltransferase activity [GO:0008080]	0
	XM38_014240	XM38_014240	hypothetical protein		0	0					arsenate reductase (glutaredoxin) activity [GO:0008794]	0
	XM38_014250	XM38_014250	hypothetical protein		0	0				cytoplasm [GO:0005737]	ATP binding [GO:0005524]; cytidylate kinase activity [GO:0004127]; pantoate-beta-alanine ligase activity [GO:0004592]	0
	XM38_014260	XM38_014260	Polyketide synthase		0	0						0
	XM38_014270	XM38_014270	AMP forming long-chain acyl-CoA synthetase		0	0			metabolic process [GO:0008152]		ATP binding [GO:0005524]; protein kinase activity [GO:0004672]	0
	XM38_014280	fadD_1	3-hydroxyacyl-CoA dehydrogenase	0.732436	0.0106006	0.00417212	-0.320085	1.01519	fatty acid beta-oxidation [GO:0006635]		catalytic activity [GO:0003824]	3
	XM38_014290	fadA	3-ketoacyl-CoA thiolase		0	0			metabolic process [GO:0008152]		shikimate 3-dehydrogenase (NADP+) activity [GO:0004764]	0
	XM38_014300	fadE	acyl-CoA dehydrogenase		0	0			fatty acid beta-oxidation using acyl-CoA dehydrogenase [GO:0033539]		kinase activity [GO:0016301]	0
	XM38_014310	XM38_014310	hypothetical protein		0	0				cytoplasm [GO:0005737]; plasma membrane [GO:0005886]	dihydroorotate dehydrogenase activity [GO:0004152]	0
	XM38_014320	XM38_014320	hypothetical protein		0	0				integral component of membrane [GO:0016021]	serine-type peptidase activity [GO:0008236]	0
	XM38_014330	XM38_014330	hypothetical protein		0	0						0
	XM38_014340	XM38_014340	hypothetical protein		0	0						0
	XM38_014350	XM38_014350	hypothetical protein		0	0						0
	XM38_014360	XM38_014360	hypothetical protein	0.260117	0.0161659	0.0125685	0.310184	0.173037		integral component of membrane [GO:0016021]		4
	XM38_014370	XM38_014370	Glycosyltransferase Group 1 family protein	0.274305	0.00636035	0.00462881	-0.215278	0.0747919			DNA binding [GO:0003677]	2
	XM38_014380	gpmI_1	2,3-bisphosphoglycerate-independent phosphoglycerate mutase	0.817025	0.0469075	0.0236244	-0.695384	0.552246	metabolic process [GO:0008152]		transferase activity, transferring acyl groups [GO:0016746]	15
	XM38_014390	XM38_014390	EAL domain-containing protein/glycosyl transferase	0.70538	0.00795043	0.00376428	-0.314796	0.592782			5-(carboxyamino)imidazole ribonucleotide synthase activity [GO:0034028]; ATP binding [GO:0005524]; metal ion binding [GO:0046872]; phosphoribosylaminoimidazole carboxylase activity [GO:0004638]	2
	XM38_014400	XM38_014400	DNA-binding response regulator	-0.225046	0.00344519	0.00439616	0.578642	-0.405285	phosphorelay signal transduction system [GO:0000160]; regulation of transcription, DNA-templated [GO:0006355]; transcription, DNA-templated [GO:0006351]			1
	XM38_014410	aroG	Phospho-2-dehydro-3-deoxyheptonate aldolase		0	0			aromatic amino acid family biosynthetic process [GO:0009073]; chorismate biosynthetic process [GO:0009423]		ATP binding [GO:0005524]; helicase activity [GO:0004386]	0
	XM38_014420	XM38_014420	hypothetical protein		0	0					hydrolase activity [GO:0016787]	0
	XM38_014430	XM38_014430	hypothetical protein		0	0						0
	XM38_014440	XM38_014440	hypothetical protein	0.0927415	0.00901049	0.00249172	0.337187	-0.0685674	cyclic nucleotide biosynthetic process [GO:0009190]			2
	XM38_014450	purD	Phosphoribosylamine--glycine ligase	-0.110905	0.0243813	0.016286	0.220046	0.169561	'de novo' IMP biosynthetic process [GO:0006189]; purine nucleobase biosynthetic process [GO:0009113]			6
	XM38_014460	XM38_014460	Sensory transduction histidine kinase	0.138663	0.0074204	0.0031752	0.04946	0.0672535	regulation of transcription, DNA-templated [GO:0006355]	cytoplasm [GO:0005737]	ATP binding [GO:0005524]; unfolded protein binding [GO:0051082]	2
	XM38_014470	XM38_014470	hypothetical protein		0	0						0
	XM38_014480	XM38_014480	diguanylate cyclase response regulator		0	0			phosphorelay signal transduction system [GO:0000160]			0
	XM38_014490	ldhA	D-lactate dehydrogenase	0.205847	0.00450524	0.00387308	0.0549151	0.0807163				1
	XM38_014500	XM38_014500	hypothetical protein	-0.49269	0.0696988	0.0235268	0.51535	-0.155959		integral component of membrane [GO:0016021]		21
	XM38_014510	XM38_014510	hypothetical protein		0	0				integral component of membrane [GO:0016021]		0
	XM38_014520	XM38_014520	hypothetical protein		0	0					glutamate-ammonia ligase activity [GO:0004356]	0
	XM38_014530	msrB	Peptide methionine sulfoxide reductase MsrB	-0.267027	0.0198761	0.0357964	0.682235	-0.0918335	protein repair [GO:0030091]; response to oxidative stress [GO:0006979]			6
	XM38_014540	XM38_014540	hypothetical protein	-0.0402044	0.0323318	0.0206745	0.192616	0.12141		cytoplasm [GO:0005737]	argininosuccinate synthase activity [GO:0004055]; ATP binding [GO:0005524]	6
	XM38_014550	XM38_014550	Phage shock protein A	0.225974	0.00583032	0.00697077	0.272854	0.268561				2
	XM38_014560	XM38_014560	hypothetical protein		0	0						0
	XM38_014570	fbaB	putative fructose-bisphosphate aldolase class 1		0	0						0
	XM38_014580	XM38_014580	Putative cytochrome P450 120		0	0					DNA binding [GO:0003677]	0
	XM38_014590	XM38_014590	hypothetical protein		0	0					DNA binding [GO:0003677]	0
	XM38_014600	XM38_014600	hypothetical protein		0	0						0
	XM38_014610	insB	Insertion element iso-IS1n protein InsB		0	0			transposition, DNA-mediated [GO:0006313]			0
	XM38_014620	XM38_014620	hypothetical protein		0	0						0
	XM38_014630	XM38_014630	LysR family transcriptional regulator		0	0			transcription, DNA-templated [GO:0006351]			0
	XM38_014640	XM38_014640	hypothetical protein		0	0					zinc ion binding [GO:0008270]	0
	XM38_014650	azoR1	FMN-dependent NADH-azoreductase 1		0	0				cytoplasm [GO:0005737]	homoserine O-acetyltransferase activity [GO:0004414]	0
	XM38_014660	XM38_014660	hypothetical protein		0	0				integral component of membrane [GO:0016021]		0
	XM38_014670	XM38_014670	hypothetical protein		0	0				cytoplasm [GO:0005737]	methylthioribulose 1-phosphate dehydratase activity [GO:0046570]; zinc ion binding [GO:0008270]	0
	XM38_014680	XM38_014680	hypothetical protein		0	0					2,3-diketo-5-methylthiopentyl-1-phosphate enolase activity [GO:0043715]; 2-hydroxy-3-keto-5-methylthiopentenyl-1-phosphate phosphatase activity [GO:0043716]; acireductone synthase activity [GO:0043874]; magnesium ion binding [GO:0000287]	0
	XM38_014690	XM38_014690	AraC family transcriptional regulator	0.175391	0.0037102	0.00351918	0.433855	0.277728	transcription, DNA-templated [GO:0006351]		N-acetyltransferase activity [GO:0008080]	1
	XM38_014700	XM38_014700	hypothetical protein		0	0						0
	XM38_014710	norM	putative multidrug resistance protein NorM		0	0						0
	XM38_014720	XM38_014720	hypothetical protein		0	0					hydrolase activity [GO:0016787]	0
	XM38_014730	XM38_014730	hypothetical protein		0	0					ATPase activity [GO:0016887]; ATP binding [GO:0005524]	0
	XM38_014740	sigC	RNA polymerase sigma factor SigC	-0.410026	0.0108656	0.00745025	0.610771	-0.358524	DNA-templated transcription, initiation [GO:0006352]			2
	XM38_014750	XM38_014750	type III restriction endonuclease subunit R	-0.234256	0.0410772	0.0107929	0.328577	-0.0509064		ribosome [GO:0005840]	structural constituent of ribosome [GO:0003735]	12
	XM38_014760	XM38_014760	hypothetical protein		0	0						0
	XM38_014770	xthA	Exodeoxyribonuclease III	-0.0978319	0.0037102	0.00385312	0.22244	0.101854	DNA repair [GO:0006281]	integral component of membrane [GO:0016021]		1
	XM38_014780	XM38_014780	hypothetical protein		0	0						0
	XM38_014790	lysDH	Lysine 6-dehydrogenase		0	0						0
	XM38_014800	doeB	N-alpha-acetyl-L-2,4-diaminobutyric acid deacetylase		0.00450524	0.00373758			metabolic process [GO:0008152]		nickel cation binding [GO:0016151]; superoxide dismutase activity [GO:0004784]	0
	XM38_014810	XM38_014810	putative isomerase		0	0			biosynthetic process [GO:0009058]			0
	XM38_014820	XM38_014820	hypothetical protein		0	0						0
	XM38_014830	XM38_014830	PLP-dependent aminotransferase family protein		0	0			transcription, DNA-templated [GO:0006351]		magnesium ion binding [GO:0000287]; ribonuclease activity [GO:0004540]; toxin activity [GO:0090729]	0
	XM38_014840	XM38_014840	phosphoglucosamine mutase	0.682681	0.0394871	0.0228844	-0.0937627	0.241539	carbohydrate metabolic process [GO:0005975]			10
	XM38_014850	XM38_014850	hypothetical protein		0	0						0
	XM38_014870	XM38_014870	hypothetical protein		0	0						0
	XM38_014880	XM38_014880	hypothetical protein		0	0					ADP binding [GO:0043531]; sequence-specific DNA binding [GO:0043565]	0
	XM38_014890	cysE	Serine acetyltransferase		0	0			cysteine biosynthetic process from serine [GO:0006535]			0
	XM38_014900	XM38_014900	hypothetical protein	-0.628697	0.00397522	0.00837901	0.810984	-0.0734026		phycobilisome [GO:0030089]		1
	XM38_014910	XM38_014910	hypothetical protein		0	0					ATPase activity [GO:0016887]; ATP binding [GO:0005524]	0
	XM38_014920	XM38_014920	peroxiredoxin	0.793127	0.00344519	0.00547678	0.119049	0.499518	cell redox homeostasis [GO:0045454]	integral component of membrane [GO:0016021]		1
	XM38_014930	XM38_014930	LysR family transcriptional regulator		0	0			transcription, DNA-templated [GO:0006351]	integral component of membrane [GO:0016021]		0
	XM38_014940	XM38_014940	hypothetical protein		0	0						0
	XM38_014950	XM38_014950	Aldo-keto reductase	-0.229345	0.0055653	0.00494885	0.19747	0.18668				2
	XM38_014960	XM38_014960	hypothetical protein		0	0						0
	XM38_014970	XM38_014970	hypothetical protein		0	0					endonuclease activity [GO:0004519]; nucleic acid binding [GO:0003676]	0
	XM38_014980	nagA	N-acetylglucosamine-6-phosphate deacetylase		0	0			carbohydrate metabolic process [GO:0005975]; N-acetylglucosamine metabolic process [GO:0006044]	integral component of membrane [GO:0016021]	transporter activity [GO:0005215]	0
	XM38_014990	XM38_014990	hypothetical protein		0	0			regulation of transcription, DNA-templated [GO:0006355]		5-(carboxyamino)imidazole ribonucleotide mutase activity [GO:0034023]	0
	XM38_015000	XM38_015000	hypothetical protein		0	0					lipid-A-disaccharide synthase activity [GO:0008915]	0
	XM38_015010	XM38_015010	hypothetical protein		0	0					serine-type endopeptidase activity [GO:0004252]; serine-type exopeptidase activity [GO:0070008]	0
	XM38_015020	XM38_015020	hypothetical protein		0	0				integral component of membrane [GO:0016021]	ATP binding [GO:0005524]; protein kinase activity [GO:0004672]	0
	XM38_015030	purB	Adenylosuccinate lyase	-0.0744249	0.0249114	0.0152444	0.412618	0.00154397	'de novo' AMP biosynthetic process [GO:0044208]; 'de novo' IMP biosynthetic process [GO:0006189]			6
	XM38_015040	XM38_015040	Cobalamin biosynthesis protein GTP-binding protein	-0.169654	0.0103356	0.00854951	0.587855	-0.354482	cobalamin biosynthetic process [GO:0009236]			2
	XM38_015050	XM38_015050	Copper-containing nitrite reductase		0	0				membrane [GO:0016020]	polysaccharide transmembrane transporter activity [GO:0015159]	0
	XM38_015060	XM38_015060	hypothetical protein		0	0				membrane [GO:0016020]	kinase activity [GO:0016301]	0
	XM38_015070	XM38_015070	PKHD-type hydroxylase		0	0						0
	XM38_015080	XM38_015080	hypothetical protein	-0.908961	0.00662536	0.00987056	0.362556	-0.247878				1
	XM38_015090	XM38_015090	hypothetical protein		0	0					mannosyl-3-phosphoglycerate phosphatase activity [GO:0050531]	0
	XM38_015100	XM38_015100	peptide synthetase	0.0749179	0.00636035	0.00112344	0.275189	0.244156	metabolic process [GO:0008152]	integral component of membrane [GO:0016021]		2
	XM38_015110	XM38_015110	hypothetical protein	-0.267139	0.00265014	0.000884069	0.615196	0.413089				1
	XM38_015120	XM38_015120	hypothetical protein		0	0						0
	XM38_015130	XM38_015130	Pentapeptide repeat containing protein		0	0				integral component of membrane [GO:0016021]		0
	XM38_015140	bioC	Biotin biosynthesis bifunctional protein BioHC	-0.140529	0.00424023	0.00553476	0.941105	0.11175		integral component of membrane [GO:0016021]		1
	XM38_015150	XM38_015150	hypothetical protein		0	0					hydrolase activity [GO:0016787]	0
	XM38_015160	lytR	Transcriptional regulator LytR	0.50941	0.0103356	0.00646381	0.0722054	0.337881				3
	XM38_015170	XM38_015170	hypothetical protein		0	0					oxidoreductase activity [GO:0016491]	0
	XM38_015180	XM38_015180	hypothetical protein		0	0					hydrolase activity [GO:0016787]	0
	XM38_015190	leuS	Leucine--tRNA ligase	-0.48126	0.185775	0.0608322	0.647281	-0.425759	leucyl-tRNA aminoacylation [GO:0006429]			51
	XM38_015200	XM38_015200	hypothetical protein		0	0				integral component of membrane [GO:0016021]		0
	XM38_015210	XM38_015210	putative NTPase NACHT family protein		0.00609533	0.00225254						0
	XM38_015220	XM38_015220	Serine/threonine-protein kinase		0	0						0
	XM38_015230	XM38_015230	hypothetical protein		0	0					transferase activity [GO:0016740]	0
	XM38_015240	XM38_015240	Tetratricopeptide repeat domain protein		0	0					O-methyltransferase activity [GO:0008171]	0
	XM38_015250	XM38_015250	tetratricopeptide repeat domain protein		0	0						0
	XM38_015260	ileS	Isoleucine--tRNA ligase	-0.429823	0.112896	0.0333941	0.27928	-0.178237	isoleucyl-tRNA aminoacylation [GO:0006428]			31
	XM38_015270	XM38_015270	Orange carotenoid-binding protein		0	0			light absorption [GO:0016037]; protein-chromophore linkage [GO:0018298]	integral component of membrane [GO:0016021]		0
	XM38_015280	XM38_015280	hypothetical protein	-0.294671	0.00318017	0.00685555	0.251899	0.171321				1
	XM38_015290	XM38_015290	hypothetical protein		0	0						0
	XM38_015300	XM38_015300	hypothetical protein		0	0				integral component of membrane [GO:0016021]		0
	XM38_015310	XM38_015310	hypothetical protein		0	0			regulation of transcription, DNA-templated [GO:0006355]	integral component of membrane [GO:0016021]; plasma membrane [GO:0005886]		0
	XM38_015320	XM38_015320	hypothetical protein		0	0				intracellular [GO:0005622]	phosphorelay sensor kinase activity [GO:0000155]	0
	XM38_015330	XM38_015330	hypothetical protein		0	0					transferase activity [GO:0016740]	0
	XM38_015340	XM38_015340	hypothetical protein		0	0						0
	XM38_015350	XM38_015350	DDE/ISAs1 transposase family protein		0	0					lyase activity [GO:0016829]	0
	XM38_015360	XM38_015360	DDE transposase family protein		0	0						0
	XM38_015370	XM38_015370	hypothetical protein		0	0					2 iron, 2 sulfur cluster binding [GO:0051537]; oxidoreductase activity [GO:0016491]	0
	XM38_015380	XM38_015380	hypothetical protein		0	0						0
	XM38_015390	XM38_015390	hypothetical protein		0	0						0
	XM38_015400	XM38_015400	hypothetical protein		0	0					GTP diphosphokinase activity [GO:0008728]; kinase activity [GO:0016301]	0
	XM38_015410	XM38_015410	hypothetical protein		0	0					3-isopropylmalate dehydratase activity [GO:0003861]; 4 iron, 4 sulfur cluster binding [GO:0051539]; metal ion binding [GO:0046872]	0
	XM38_015420	XM38_015420	hypothetical protein		0	0			regulation of transcription, DNA-templated [GO:0006355]; transcription, DNA-templated [GO:0006351]	intracellular [GO:0005622]	DNA binding [GO:0003677]; DNA binding transcription factor activity [GO:0003700]	0
	XM38_015430	XM38_015430	hypothetical protein		0	0						0
	XM38_015440	XM38_015440	hypothetical protein		0	0					sucrose phosphorylase activity [GO:0009018]	0
	XM38_015450	XM38_015450	Cyclopropane-fatty-acyl-phospholipid synthase		0	0					glycogen debranching enzyme activity [GO:0004133]; hydrolase activity, hydrolyzing O-glycosyl compounds [GO:0004553]	0
	XM38_015460	XM38_015460	hypothetical protein		0	0					aminopeptidase activity [GO:0004177]; manganese ion binding [GO:0030145]	0
	XM38_015470	XM38_015470	NAD(P)-dependent oxidoreductase		0	0						0
	XM38_015480	XM38_015480	hypothetical protein		0	0						0
	XM38_015490	menG_1	Demethylmenaquinone methyltransferase		0	0				integral component of membrane [GO:0016021]		0
	XM38_015500	XM38_015500	hypothetical protein		0	0						0
	XM38_015510	XM38_015510	hypothetical protein		0	0						0
	XM38_015520	XM38_015520	hypothetical protein		0	0						0
	XM38_015530	XM38_015530	Transposase InsH for insertion sequence element IS5-18		0	0				cytoplasm [GO:0005737]	alanine-tRNA ligase activity [GO:0004813]; ATP binding [GO:0005524]; tRNA binding [GO:0000049]; zinc ion binding [GO:0008270]	0
	XM38_015540	dauV	Anthracycline biosynthesis protein DauV		0	0						0
	XM38_015550	XM38_015550	hypothetical protein		0	0			regulation of transcription, DNA-templated [GO:0006355]			0
	XM38_015560	XM38_015560	PIN domain nuclease		0	0				integral component of membrane [GO:0016021]	ATP binding [GO:0005524]; metalloendopeptidase activity [GO:0004222]	0
	XM38_015570	XM38_015570	DNA-binding response regulator		0	0			transcription, DNA-templated [GO:0006351]	integral component of membrane [GO:0016021]; outer membrane [GO:0019867]		0
	XM38_015580	XM38_015580	hypothetical protein		0	0						0
	XM38_015590	XM38_015590	NADPH:quinone reductase		0	0						0
	XM38_015600	XM38_015600	hypothetical protein		0	0						0
	XM38_015610	XM38_015610	hypothetical protein		0	0					hydrolase activity [GO:0016787]	0
	XM38_015620	XM38_015620	hypothetical protein		0	0						0
	XM38_015630	XM38_015630	hypothetical protein		0	0					ATP binding [GO:0005524]; nucleic acid binding [GO:0003676]	0
	XM38_015640	XM38_015640	transposase family protein		0	0				integral component of membrane [GO:0016021]		0
	XM38_015650	XM38_015650	hypothetical protein		0	0						0
	XM38_015660	XM38_015660	hypothetical protein		0	0						0
	XM38_015670	XM38_015670	WD-40 repeat protein	0.434534	0.00662536	0.00154785	0.000322114	0.507643		integral component of membrane [GO:0016021]		2
	XM38_015680	XM38_015680	hypothetical protein	-0.589857	0.00636035	0.00435064	0.692224	-0.428695			4-alpha-glucanotransferase activity [GO:0004134]; beta-maltose 4-alpha-glucanotransferase activity [GO:0102500]	2
	XM38_015690	XM38_015690	hypothetical protein		0	0						0
	XM38_015700	XM38_015700	Beta-monoglucosyldiacylglycerol synthase		0	0			cellulose biosynthetic process [GO:0030244]; UDP-glucose metabolic process [GO:0006011]	intracellular [GO:0005622]	DNA binding [GO:0003677]	0
	XM38_015710	XM38_015710	hypothetical protein		0	0				plasma membrane [GO:0005886]	ATPase activity [GO:0016887]; ATP binding [GO:0005524]	0
	XM38_015720	XM38_015720	hypothetical protein		0	0				chromosome [GO:0005694]	ATP binding [GO:0005524]; DNA binding [GO:0003677]; DNA topoisomerase type II (ATP-hydrolyzing) activity [GO:0003918]	0
	XM38_015730	polA	DNA polymerase I	-0.0178108	0.0590982	0.0172479	0.230613	0.203733	DNA-dependent DNA replication [GO:0006261]; DNA repair [GO:0006281]	integral component of membrane [GO:0016021]	hydrolase activity, acting on carbon-nitrogen (but not peptide) bonds [GO:0016810]	12
	XM38_015740	XM38_015740	hypothetical protein		0	0						0
	XM38_015750	psbP	PsbP protein	0.368118	0.0712889	0.11085	-0.275784	0.271169	photosynthesis [GO:0015979]		serine-type endopeptidase activity [GO:0004252]	18
	XM38_015760	XM38_015760	Maf-like protein		0	0				integral component of plasma membrane [GO:0005887]		0
	XM38_015770	XM38_015770	hypothetical protein		0	0						0
	XM38_015780	mnmG_1	tRNA uridine 5-carboxymethylaminomethyl modification enzyme MnmG		0	0						0
	XM38_015790	XM38_015790	hypothetical protein	-0.626479	0.00318017	0.00398649	0.887398	-0.427377		phycobilisome [GO:0030089]		1
	XM38_015800	XM38_015800	hypothetical protein	0.764366	0.0140458	0.0209256	-0.222138	0.329155				3
	XM38_015810	XM38_015810	hypothetical protein	0.249758	0.018286	0.0176985	-0.276869	0.369662			cyclopropane-fatty-acyl-phospholipid synthase activity [GO:0008825]	6
	XM38_015820	XM38_015820	PhoH-like protein		0	0				integral component of membrane [GO:0016021]		0
	XM38_015830	XM38_015830	hypothetical protein	0.130759	0.00212012	0.00446881	0.67345	0.743062				1
	XM38_015840	rpsP	30S ribosomal protein S16	-0.399428	0.00238513	0.00807976	0.463453	-0.864254	translation [GO:0006412]		ATP binding [GO:0005524]; endonuclease activity [GO:0004519]	1
	XM38_015850	psbN	Protein PsbN		0	0			photosynthesis [GO:0015979]	integral component of membrane [GO:0016021]; plasma membrane [GO:0005886]	metal ion binding [GO:0046872]; nickel cation transmembrane transporter activity [GO:0015099]	0
	XM38_015860	psbH_2	Photosystem II reaction center protein H		0	0			photosynthesis [GO:0015979]; protein stabilization [GO:0050821]			0
	XM38_015870	tatA_1	Sec-independent protein translocase protein TatA	-0.849624	0.00212012	0.00553476	1.82708	-0.0842017	protein secretion [GO:0009306]; protein transport by the Tat complex [GO:0043953]		hydrolase activity, acting on carbon-nitrogen (but not peptide) bonds [GO:0016810]	1
	XM38_015880	pth	Peptidyl-tRNA hydrolase		0	0			translation [GO:0006412]			0
	XM38_015890	vte5_1	Phytol kinase		0	0						0
	XM38_015900	XM38_015900	hypothetical protein	0.879041	0.00768542	0.00623055	0.323385	0.31418			cysteine-type peptidase activity [GO:0008234]	2
	XM38_015910	XM38_015910	hypothetical protein		0	0					5-amino-6-(5-phosphoribosylamino)uracil reductase activity [GO:0008703]	0
	XM38_015920	XM38_015920	hypothetical protein	-0.099445	0.0532679	0.0342933	0.312363	0.190081		thylakoid membrane [GO:0042651]	copper ion binding [GO:0005507]; electron transfer activity [GO:0009055]	10
	XM38_015930	zwf	Glucose-6-phosphate 1-dehydrogenase	0.157258	0.0516778	0.0288903	-0.125803	0.319389	glucose metabolic process [GO:0006006]; pentose-phosphate shunt [GO:0006098]		electron transfer activity [GO:0009055]; iron-sulfur cluster binding [GO:0051536]	15
	XM38_015940	fbp_1	Fructose-1,6-bisphosphatase class 1	0.308279	0.0439924	0.0352626	-0.186968	0.389945	carbohydrate biosynthetic process [GO:0016051]			11
	XM38_015950	pfkA1	ATP-dependent 6-phosphofructokinase 1	-0.483787	0.00238513	0.00176745	0.364151	0.114125	fructose 6-phosphate metabolic process [GO:0006002]			1
	XM38_015960	XM38_015960	cation transporter		0	0				integral component of membrane [GO:0016021]		0
	XM38_015970	XM38_015970	hypothetical protein	0.412773	0.00344519	0.00255298	-0.192046	0.188986			DNA binding [GO:0003677]; DNA binding transcription factor activity [GO:0003700]	1
	XM38_015980	chlP_2	Geranylgeranyl diphosphate reductase	0.117473	0.116606	0.0795705	0.237668	0.1342	chlorophyll biosynthetic process [GO:0015995]; photosynthesis [GO:0015979]			30
	XM38_015990	XM38_015990	DNA-binding response regulator	0.803337	0.00424023	0.00496534	0.215636	0.829628	phosphorelay signal transduction system [GO:0000160]; regulation of transcription, DNA-templated [GO:0006355]; transcription, DNA-templated [GO:0006351]		amidase activity [GO:0004040]	1
	XM38_016010	XM38_016010	hypothetical protein	1.60649	0.00609533	0.00952997	-0.498571	1.28471				1
	XM38_016020	XM38_016020	ABC transporter protein		0	0				integral component of membrane [GO:0016021]		0
	XM38_016030	XM38_016030	hypothetical protein	-1.01402	0.0296816	0.0928136	1.21358	-0.608887			ATPase activity [GO:0016887]; ATP binding [GO:0005524]	8
	XM38_016040	psbD_2	Photosystem II D2 protein	-0.702802	0.301321	0.243586	0.742283	-0.208084		integral component of membrane [GO:0016021]		97
	XM38_016090	mngB_1	Mannosylglycerate hydrolase	0.621488	0.00397522	0.00104255	0.681012	0.896267	mannose metabolic process [GO:0006013]	membrane [GO:0016020]	polysaccharide transmembrane transporter activity [GO:0015159]	1
	XM38_016100	XM38_016100	hypothetical protein		0	0					transferase activity [GO:0016740]	0
	XM38_016110	psbI	Photosystem II reaction center protein I		0	0			photosynthesis [GO:0015979]			0
	XM38_016120	XM38_016120	hypothetical protein		0	0						0
	XM38_016130	lptD_1	LPS-assembly protein LptD	0.297305	0.0977903	0.0367592	-0.0674417	0.186784				21
	XM38_016140	XM38_016140	Hypothetical protein		0	0						0
	XM38_016150	XM38_016150	hypothetical protein	-0.390093	0.0135157	0.0293585	0.248195	-0.449108			DNA binding [GO:0003677]; DNA binding transcription factor activity [GO:0003700]	3
	XM38_016160	XM38_016160	hypothetical protein		0	0						0
	XM38_016170	ctaA	Heme A synthase		0	0			heme a biosynthetic process [GO:0006784]			0
	XM38_016180	plqA_1	4-hydroxybenzoate solanesyltransferase		0	0			heme O biosynthetic process [GO:0048034]			0
	XM38_016190	XM38_016190	ABC transporter protein	0.0542052	0.0461125	0.0384796	0.506375	0.180185				12
	XM38_016200	drrC	putative doxorubicin resistance ABC transporter permease protein DrrC		0	0			transmembrane transport [GO:0055085]		beta-lactamase activity [GO:0008800]; penicillin binding [GO:0008658]	0
	XM38_016210	XM38_016210	hypothetical protein		0	0					S-(hydroxymethyl)glutathione synthase activity [GO:0051907]	0
	XM38_016220	ligA	DNA ligase		0	0			DNA repair [GO:0006281]; DNA replication [GO:0006260]			0
	XM38_016230	malQ	4-alpha-glucanotransferase	0.300098	0.0336568	0.0185965	-0.00617347	0.0217283				8
	XM38_016240	XM38_016240	Bifunctional NMN adenylyltransferase/Nudix hydrolase	-0.15804	0.0113956	0.0217629	0.251	0.285804		cytoplasm [GO:0005737]	glucose-6-phosphate isomerase activity [GO:0004347]	3
	XM38_016250	ridA_1	Enamine deaminase	-0.0400763	0.00159009	0.00312046	-0.0744199	-0.713266				1
	XM38_016260	XM38_016260	3-deoxy-7-phosphoheptulonate synthase		0	0			aromatic amino acid family biosynthetic process [GO:0009073]			0
	XM38_016270	abo	4-methylaminobutanoate oxidase (formaldehyde-forming)	-0.328197	0.0143108	0.0104148	-0.110267	-0.17086			catalytic activity [GO:0003824]	3
	XM38_016280	XM38_016280	hypothetical protein		0	0						0
	XM38_016290	XM38_016290	hypothetical protein	-0.483967	0.0145758	0.0648064	0.710281	-0.132828	photosynthetic electron transport chain [GO:0009767]			3
	XM38_016300	mrdB	Peptidoglycan glycosyltransferase MrdB	0.417029	0.00424023	0.00287966	-0.44427	0.305677	cell division [GO:0051301]; cell wall organization [GO:0071555]; peptidoglycan biosynthetic process [GO:0009252]; regulation of cell shape [GO:0008360]			1
	XM38_016310	mrp_1	Iron-sulfur cluster carrier protein	-0.224213	0.0243813	0.0194337	0.486615	-0.244142				8
	XM38_016320	XM38_016320	hypothetical protein		0	0						0
	XM38_016330	hemF	Oxygen-dependent coproporphyrinogen-III oxidase	0.174704	0.0219962	0.0181951	-0.285379	0.112704	chlorophyll biosynthetic process [GO:0015995]; protoporphyrinogen IX biosynthetic process [GO:0006782]		triphosphatase activity [GO:0050355]	7
	XM38_016340	XM38_016340	anti-sigma-factor antagonist (STAS) and sugar transferase		0	0			regulation of transcription, DNA-templated [GO:0006355]			0
	XM38_016350	psb29	photosystem II biogenesis protein	0.411811	0.0583032	0.0648064	0.343578	0.561971	photosystem II assembly [GO:0010207]	outer membrane [GO:0019867]	hydrolase activity, hydrolyzing O-glycosyl compounds [GO:0004553]; lyase activity [GO:0016829]	11
	XM38_016360	cpcF	Phycocyanobilin lyase subunit beta		0	0					glutathione transferase activity [GO:0004364]	0
	XM38_016370	cpcE	Phycocyanobilin lyase subunit alpha		0	0						0
	XM38_016380	cpcD	Phycobilisome 8.9 kDa linker polypeptide, phycocyanin-associated, rod	-1.1155	0.129327	0.460008	1.26547	0.376071	photosynthesis [GO:0015979]			40
	XM38_016390	cpcC_1	Phycobilisome 32.1 kDa linker polypeptide, phycocyanin-associated, rod	-1.39461	1.02402	0.997906	0.936251	0.205	photosynthesis [GO:0015979]			340
	XM38_016400	cpcC_2	Phycobilisome 32.1 kDa linker polypeptide, phycocyanin-associated, rod 2	-0.933593	0.399377	0.41628	0.643504	0.630062	photosynthesis [GO:0015979]		2 iron, 2 sulfur cluster binding [GO:0051537]; electron transfer activity [GO:0009055]	115
	XM38_016410	cpcA	C-phycocyanin alpha chain	-1.46039	2.10209	3.69235	0.8544	-0.0637167	oxidation-reduction process [GO:0055114]; photosynthesis [GO:0015979]; protein-chromophore linkage [GO:0018298]		transferase activity [GO:0016740]	505
	XM38_016420	cpcB	Phycocyanin-Beta subunit	-1.41218	1.51244	2.50216	0.729214	-0.214535	oxidation-reduction process [GO:0055114]; photosynthesis [GO:0015979]; protein-chromophore linkage [GO:0018298]			379
	XM38_016430	valS	Valine--tRNA ligase	-0.202068	0.114751	0.0306601	0.274688	-0.0516462	valyl-tRNA aminoacylation [GO:0006438]			31
	XM38_016440	XM38_016440	hypothetical protein	0.268309	0.0378971	0.0283784	0.119391	0.523267		cell outer membrane [GO:0009279]; integral component of membrane [GO:0016021]	iron ion binding [GO:0005506]; receptor activity [GO:0004872]	12
	XM38_016450	ndhD_1	NAD(P)H-quinone oxidoreductase chain 4 1		0.00477026	0.0026668			ATP synthesis coupled electron transport [GO:0042773]	ribosome [GO:0005840]	rRNA binding [GO:0019843]; structural constituent of ribosome [GO:0003735]	0
	XM38_016460	ndhF_1	NADH dehydrogenase subunit 5		0	0						0
	XM38_016470	ccmK_3	Carbon dioxide-concentrating mechanism protein CcmK	-0.706891	0.756881	2.11151	0.801726	-0.287518			1,4-alpha-glucan branching enzyme activity [GO:0003844]; 1,4-alpha-glucan branching enzyme activity (using a glucosylated glycogenin as primer for glycogen synthesis) [GO:0102752]; cation binding [GO:0043169]; hydrolase activity, hydrolyzing O-glycosyl compounds [GO:0004553]	245
	XM38_016480	ccmK_4	Carbon dioxide concentrating mechanism protein	-0.507549	0.184185	0.467953	0.800193	-0.294209			catalytic activity [GO:0003824]	46
	XM38_016490	ccmL	Carbon dioxide concentrating mechanism protein	-0.200669	0.00424023	0.0120658	0.373917	-0.0324968				2
	XM38_016500	ccmM_1	Carbon dioxide concentrating mechanism protein	-0.196572	0.717129	0.297467	0.588924	-0.0400959			translation initiation factor activity [GO:0003743]	188
	XM38_016510	ccmN	Transferase		0	0					peptidyl-prolyl cis-trans isomerase activity [GO:0003755]	0
	XM38_016520	ccmK_5	Carbon dioxide-concentrating mechanism protein CcmK	0.356922	0.00503527	0.00497504	-0.277988	0.320247				1
	XM38_016530	miaA	tRNA dimethylallyltransferase		0	0			tRNA processing [GO:0008033]	integral component of membrane [GO:0016021]		0
	XM38_016540	gyrB	DNA gyrase subunit B	0.00837424	0.103886	0.0457603	0.173546	0.149317	DNA-dependent DNA replication [GO:0006261]; DNA topological change [GO:0006265]			30
	XM38_016550	XM38_016550	hypothetical protein		0	0						0
	XM38_016560	ho1	Heme oxygenase 1	0.904984	0.018816	0.0224966	-0.302175	0.729337	heme oxidation [GO:0006788]	integral component of membrane [GO:0016021]	cation transmembrane transporter activity [GO:0008324]	5
	XM38_016570	ktrB	Ktr system potassium uptake protein B		0	0						0
	XM38_016580	XM38_016580	2-methyl-6-phytyl-1,4-hydroquinone methyltransferase		0	0				proton-transporting ATP synthase complex, catalytic core F(1) [GO:0045261]	proton-transporting ATP synthase activity, rotational mechanism [GO:0046933]	0
	XM38_016590	XM38_016590	hypothetical protein		0	0						0
	XM38_016600	rsmB	putative ribosomal RNA small subunit methyltransferase B	-0.522471	0.00291516	0.00171035	0.525986	0.423711	regulation of transcription, DNA-templated [GO:0006355]		oxidoreductase activity [GO:0016491]	1
	XM38_016610	XM38_016610	hypothetical protein		0	0						0
	XM38_016620	clpP_2	ATP-dependent Clp endopeptidase, subunit ClpP	-0.43778	0.0145758	0.0206349	0.413983	-0.139365		integral component of membrane [GO:0016021]		3
	XM38_016630	XM38_016630	hypothetical protein	-0.46819	0.0111306	0.040606	0.104792	-0.522993				3
	XM38_016640	XM38_016640	hypothetical protein		0	0				intracellular [GO:0005622]	DNA binding [GO:0003677]	0
	XM38_016650	XM38_016650	hypothetical protein		0	0					protein tyrosine/serine/threonine phosphatase activity [GO:0008138]; protein tyrosine phosphatase activity [GO:0004725]	0
	XM38_016660	XM38_016660	hypothetical protein		0	0				integral component of membrane [GO:0016021]		0
	XM38_016670	glgB_2	1,4-alpha-glucan branching enzyme	0.0769	0.0333918	0.0124206	-0.12868	-0.0101492	glycogen biosynthetic process [GO:0005978]			11
	XM38_016680	msrA2	Peptide methionine sulfoxide reductase MsrA 2	-0.353295	0.0598933	0.0757462	0.226546	-0.150565	cellular protein modification process [GO:0006464]			14
	XM38_016690	XM38_016690	putative membrane protein		0	0					DNA binding [GO:0003677]	0
	XM38_016700	XM38_016700	hypothetical protein		0	0					aspartate ammonia-lyase activity [GO:0008797]	0
	XM38_016710	XM38_016710	hypothetical protein		0	0						0
	XM38_016720	XM38_016720	histidine phosphatase family protein		0	0			gluconeogenesis [GO:0006094]; glycolytic process [GO:0006096]		ATP binding [GO:0005524]; DNA binding [GO:0003677]; helicase activity [GO:0004386]	0
	XM38_016730	XM38_016730	hypothetical protein		0	0				large ribosomal subunit [GO:0015934]	structural constituent of ribosome [GO:0003735]	0
	XM38_016740	XM38_016740	hypothetical protein		0	0					transferase activity, transferring acyl groups [GO:0016746]	0
	XM38_016750	XM38_016750	hypothetical protein		0	0					tRNA-specific adenosine-34 deaminase activity [GO:0052717]; zinc ion binding [GO:0008270]	0
	XM38_016760	XM38_016760	two-component system response regulator		0	0			phosphorelay signal transduction system [GO:0000160]		catalytic activity [GO:0003824]	0
	XM38_016770	XM38_016770	hypothetical protein		0	0						0
	XM38_016780	XM38_016780	hypothetical protein		0	0						0
	XM38_016790	proA	Gamma-glutamyl phosphate reductase	-0.110986	0.0294166	0.0189381	0.495702	-0.253618	L-proline biosynthetic process [GO:0055129]	integral component of membrane [GO:0016021]		9
	XM38_016800	mazG	Nucleoside triphosphate pyrophosphohydrolase	0.202186	0.00344519	0.0034398	-0.151131	0.220395				1
	XM38_016810	XM38_016810	hypothetical protein		0	0						0
	XM38_016820	XM38_016820	hypothetical protein		0	0						0
	XM38_016840	XM38_016840	hypothetical protein		0	0						0
	XM38_016850	mrr	Mrr restriction system protein		0	0			DNA restriction-modification system [GO:0009307]			0
	XM38_016860	XM38_016860	helicase		0	0				integral component of membrane [GO:0016021]; plasma membrane [GO:0005886]	cation transmembrane transporter activity [GO:0008324]	0
	XM38_016870	XM38_016870	hypothetical protein	0.348074	0.00477026	0.00737717	0.144295	0.460173				1
	XM38_016880	XM38_016880	hypothetical protein		0	0					sugar-phosphatase activity [GO:0050308]	0
	XM38_016890	insG_3	Transposase InsG for insertion sequence element IS4		0	0			transposition, DNA-mediated [GO:0006313]			0
	XM38_016900	tnsB	Transposon Tn7 transposition protein TnsB		0	0			DNA integration [GO:0015074]	intracellular [GO:0005622]	DNA binding [GO:0003677]; DNA binding transcription factor activity [GO:0003700]	0
	XM38_016910	XM38_016910	hypothetical protein		0	0				integral component of membrane [GO:0016021]	ATP binding [GO:0005524]; protein kinase activity [GO:0004672]	0
	XM38_016920	XM38_016920	hypothetical protein	-0.679463	0.00212012	0.003591	0.656955	-0.492157			methyltransferase activity [GO:0008168]	1
	XM38_016930	rbpD	Putative RNA-binding protein RbpD	-0.827583	0.00159009	0.00476281	1.54975	-0.41767		integral component of membrane [GO:0016021]		1
	XM38_016940	XM38_016940	adenylate-guanylate cyclase domain protein		0	0			cyclic nucleotide biosynthetic process [GO:0009190]; intracellular signal transduction [GO:0035556]		DNA binding [GO:0003677]; DNA binding transcription factor activity [GO:0003700]	0
	XM38_016950	XM38_016950	hypothetical protein		0	0			response to stress [GO:0006950]		DNA binding [GO:0003677]	0
	XM38_016960	eriC_1	Chlorine channel protein		0	0			response to stress [GO:0006950]	integral component of membrane [GO:0016021]	serine-type endopeptidase activity [GO:0004252]	0
	XM38_016970	tldD	Metalloprotease TldD	0.336916	0.0172259	0.0111657	-0.472457	0.169788				4
	XM38_016980	XM38_016980	Glycosyltransferase type 1	0.617892	0.0055653	0.00433872	0.297031	0.0602277				1
	XM38_016990	XM38_016990	hypothetical protein	-0.501683	0.0307417	0.0611726	0.333129	-0.58579				11
	XM38_017000	XM38_017000	hypothetical protein		0	0				integral component of membrane [GO:0016021]		0
	XM38_017010	XM38_017010	hypothetical protein		0	0						0
	XM38_017020	XM38_017020	hypothetical protein		0	0				cytoplasm [GO:0005737]	ferrochelatase activity [GO:0004325]; metal ion binding [GO:0046872]	0
	XM38_017030	XM38_017030	hypothetical protein		0	0					DNA binding [GO:0003677]	0
	XM38_017040	XM38_017040	hypothetical protein		0	0				integral component of membrane [GO:0016021]		0
	XM38_017050	XM38_017050	hypothetical protein	0.353679	0.00954052	0.0263573	0.231015	0.490883			magnesium ion binding [GO:0000287]; phosphoenolpyruvate carboxylase activity [GO:0008964]	4
	XM38_017060	XM38_017060	hypothetical protein	-0.279991	0.0124557	0.00685555	0.362406	0.280777				2
	XM38_017070	XM38_017070	histidine phosphatase family protein	0.0781404	0.0349819	0.021045	0.0163377	-0.0557789	metabolic process [GO:0008152]			8
	XM38_017080	pyrC'	putative dihydroorotase-like protein		0	0					oxidoreductase activity [GO:0016491]	0
	XM38_017100	XM38_017100	hypothetical protein		0	0					phosphoglycolate phosphatase activity [GO:0008967]	0
	XM38_017110	XM38_017110	putative S-adenosylmethionine-dependent methyltransferase		0	0						0
	XM38_017120	pdxA	4-hydroxythreonine-4-phosphate dehydrogenase	0.0315435	0.00662536	0.00526614	0.113692	-0.134834	pyridoxal phosphate biosynthetic process [GO:0042823]; pyridoxine biosynthetic process [GO:0008615]			1
	XM38_017130	petM	Cytochrome b6-f complex subunit 7		0	0			photosynthesis [GO:0015979]			0
	XM38_017140	XM38_017140	putative NAD-dependent epimerase	-0.138995	0.0347169	0.0310656	0.0676705	-0.0866609				12
	XM38_017150	XM38_017150	putative metallophosphoesterase		0	0				integral component of membrane [GO:0016021]		0
	XM38_017160	XM38_017160	hypothetical protein		0	0					GTPase activity [GO:0003924]; GTP binding [GO:0005525]; translation elongation factor activity [GO:0003746]	0
	XM38_017170	XM38_017170	hypothetical protein		0	0						0
	XM38_017180	XM38_017180	SpoIID-LytB domain protein		0	0			sporulation resulting in formation of a cellular spore [GO:0030435]		DNA binding [GO:0003677]	0
	XM38_017190	petF	Ferredoxin-1	1.75423	0.0620134	0.178244	-1.44163	0.0202073		integral component of membrane [GO:0016021]; thylakoid membrane [GO:0042651]	ATPase activity [GO:0016887]; ATP binding [GO:0005524]; metalloendopeptidase activity [GO:0004222]; zinc ion binding [GO:0008270]	15
	XM38_017200	ydgJ	putative oxidoreductase YdgJ	0.606287	0.00477026	0.00403988	-0.054879	0.34071		integral component of membrane [GO:0016021]		1
	XM38_017210	XM38_017210	hypothetical protein		0	0					endonuclease activity [GO:0004519]; exonuclease activity [GO:0004527]	0
	XM38_017220	mrp_2	Iron-sulfur cluster carrier protein		0	0				integral component of membrane [GO:0016021]		0
	XM38_017230	XM38_017230	PBS lyase		0	0						0
	XM38_017240	aprB	Adenylylsulfate reductase subunit beta		0	0						0
	XM38_017250	aprA	Adenylylsulfate reductase subunit alpha		0	0						0
	XM38_017260	XM38_017260	DNA-binding transcriptional activator LysR and ABC-type nitrate/sulfonate/bicarbonate transport system,tauA		0	0			transcription, DNA-templated [GO:0006351]		ATP binding [GO:0005524]; thymidylate kinase activity [GO:0004798]	0
	XM38_017270	tauB_1	ABC-type nitrate/sulfonate/bicarbonate transport system, ATPase component		0	0					DNA-directed DNA polymerase activity [GO:0003887]	0
	XM38_017280	tauC_1	ABC-type nitrate/sulfonate/bicarbonate transport system, permease component		0	0			transmembrane transport [GO:0055085]			0
	XM38_017290	tauA_1	ABC-type nitrate/sulfonate/bicarbonate transport system, periplasmic component _tauA and NosL		0	0				integral component of membrane [GO:0016021]		0
	XM38_017300	yhiD	Putative magnesium transporter YhiD		0	0				integral component of membrane [GO:0016021]		0
	XM38_017310	XM38_017310	Hypothetical Protein	-0.161355	0.0143108	0.0222525	0.32084	-0.299828		integral component of membrane [GO:0016021]	penicillin binding [GO:0008658]	4
	XM38_017320	XM38_017320	Acetyltransferase Pat	0.078098	0.0103356	0.00688766	0.11134	-0.142646				3
	XM38_017330	XM38_017330	hypothetical protein		0	0					ATPase activity [GO:0016887]; ATP binding [GO:0005524]	0
	XM38_017340	sucD	Succinate--CoA ligase [ADP-forming] subunit alpha		0	0						0
	XM38_017350	XM38_017350	hypothetical protein	-0.233404	0.00715539	0.0104954	0.160277	0.137615			methyltransferase activity [GO:0008168]	2
	XM38_017360	XM38_017360	hypothetical protein		0	0						0
	XM38_017370	XM38_017370	hypothetical protein		0	0						0
	XM38_017380	XM38_017380	Hypothetical Protein	0.457922	0.00450524	0.00562276	0.0968001	0.461584		intracellular [GO:0005622]	DNA binding [GO:0003677]	1
	XM38_017390	XM38_017390	hypothetical protein	-0.359637	0.00768542	0.0116948	0.776172	-0.152653				1
	XM38_017400	XM38_017400	hypothetical protein		0	0						0
	XM38_017410	XM38_017410	hypothetical protein		0	0						0
	XM38_017420	XM38_017420	hypothetical protein		0	0					coenzyme binding [GO:0050662]; dTDP-glucose 4,6-dehydratase activity [GO:0008460]	0
	XM38_017430	XM38_017430	hypothetical protein		0	0						0
	XM38_017440	XM38_017440	hypothetical protein		0	0				integral component of membrane [GO:0016021]		0
	XM38_017450	XM38_017450	hypothetical protein		0	0						0
	XM38_017460	XM38_017460	hypothetical protein		0	0						0
	XM38_017470	XM38_017470	hypothetical protein		0	0						0
	XM38_017480	XM38_017480	PIN domain nuclease		0	0						0
	XM38_017490	XM38_017490	hypothetical protein		0	0						0
	XM38_017500	XM38_017500	putative NTPase NACHT family protein		0.00477026	0.00153378						0
	XM38_017510	XM38_017510	hypothetical protein		0	0				integral component of membrane [GO:0016021]		0
	XM38_017520	XM38_017520	hypothetical protein		0	0				integral component of membrane [GO:0016021]		0
	XM38_017530	XM38_017530	DegT DnrJ EryC1 StrS family aminotransferase	-0.476361	0.00344519	0.00255965	-0.101429	-0.266467				1
	XM38_017540	epsM	Putative acetyltransferase EpsM		0	0					nucleic acid binding [GO:0003676]	0
	XM38_017550	XM38_017550	sugar transferase		0	0					aminomethyltransferase activity [GO:0004047]; transaminase activity [GO:0008483]	0
	XM38_017560	wbuB_3	Glycosyltransferase	-0.741735	0.00503527	0.0034609	-0.0987285	-0.701603				1
	XM38_017570	wbpI	UDP-2,3-diacetamido-2,3-dideoxy-D-glucuronate 2-epimerase	-0.16669	0.00344519	0.00264958	1.0587	0.794054			lipase activity [GO:0016298]	1
	XM38_017580	wbuB_4	Glycosyltransferase		0	0				glycine cleavage complex [GO:0005960]		0
	XM38_017590	XM38_017590	hypothetical protein	-0.0653661	0.0111306	0.0101841	0.1853	-0.206504	glycosaminoglycan biosynthetic process [GO:0006024]			3
	XM38_017600	XM38_017600	hypothetical protein		0	0					glycine dehydrogenase (decarboxylating) activity [GO:0004375]	0
	XM38_017610	tuaB_1	Teichuronic acid biosynthesis protein TuaB		0	0					acetyl-CoA:L-glutamate N-acetyltransferase activity [GO:0004042]; methione N-acyltransferase activity [GO:0103045]	0
	XM38_017620	XM38_017620	hypothetical protein		0	0						0
	XM38_017630	XM38_017630	hypothetical protein		0	0						0
	XM38_017640	purN_1	Phosphoribosylglycinamide formyltransferase		0	0			biosynthetic process [GO:0009058]			0
	XM38_017650	XM38_017650	Hypothetical Protein		0	0					transferase activity, transferring hexosyl groups [GO:0016758]	0
	XM38_017660	XM38_017660	hypothetical protein	1.95994	0.00291516	0.001539	-0.683221	1.35086				1
	XM38_017670	bsmB	Dimethylglycine N-methyltransferase		0	0					6-phospho-beta-galactosidase activity [GO:0033920]	0
	XM38_017680	XM38_017680	hypothetical protein		0	0					DNA binding [GO:0003677]	0
	XM38_017690	XM38_017690	hypothetical protein		0	0					electron transfer activity [GO:0009055]; FMN binding [GO:0010181]	0
	XM38_017700	XM38_017700	hypothetical protein		0	0					methyltransferase activity [GO:0008168]	0
	XM38_017710	asnB	Asparagine synthetase [glutamine-hydrolyzing] 1	0.549257	0.0166959	0.00752916	-0.0154674	0.306935	asparagine biosynthetic process [GO:0006529]; glutamine metabolic process [GO:0006541]		nucleic acid binding [GO:0003676]	5
	XM38_017720	XM38_017720	Undecaprenyl-phosphate mannosyltransferase		0	0						0
	XM38_017730	XM38_017730	DegT DnrJ EryC1 StrS family aminotransferase	0.0762586	0.108921	0.0817782	0.0508391	-0.00415889		integral component of membrane [GO:0016021]		22
	XM38_017740	glmU_2	bifunctional N-acetylglucosamine-1-phosphate uridyltransferase glucosamine-1-phosphate acetyltransferase	0.130985	0.0113956	0.0168014	-0.106314	-0.0857199		integral component of membrane [GO:0016021]		3
	XM38_017750	XM38_017750	hypothetical protein		0	0						0
	XM38_017760	iolX_2	scyllo-inositol 2-dehydrogenase (NAD(+))	0.252609	0.00874547	0.00765713	-0.0813208	0.00476261				3
	XM38_017770	wbpA_1	UDP-N-acetyl-D-glucosamine 6-dehydrogenase	-0.375418	0.0257064	0.0165495	0.249028	-0.428983	polysaccharide biosynthetic process [GO:0000271]			8
	XM38_017780	XM38_017780	hypothetical protein		0	0						0
	XM38_017790	XM38_017790	hypothetical protein		0	0						0
	XM38_017800	XM38_017800	Hypothetical Protein		0	0						0
	XM38_017810	XM38_017810	hypothetical protein		0	0				integral component of membrane [GO:0016021]; plasma membrane [GO:0005886]	cobalt ion transmembrane transporter activity [GO:0015087]; magnesium ion transmembrane transporter activity [GO:0015095]	0
	XM38_017820	XM38_017820	hypothetical protein	0.475771	0.00477026	0.00474615	-0.248982	0.690806				1
	XM38_017830	blh	Beta-lactamase hydrolase-like protein	-0.130385	0.0137807	0.0169025	0.286283	0.308143		integral component of membrane [GO:0016021]; photosystem II [GO:0009523]; thylakoid membrane [GO:0042651]	electron transfer activity [GO:0009055]; heme binding [GO:0020037]; iron ion binding [GO:0005506]	3
	XM38_017840	XM38_017840	hypothetical protein		0	0					methyltransferase activity [GO:0008168]	0
	XM38_017850	arnF	putative 4-amino-4-deoxy-L-arabinose-phosphoundecaprenol flippase subunit ArnF		0	0						0
	XM38_017860	ndk	Nucleoside diphosphate kinase	-0.121516	0.0477026	0.0911006	-0.0894341	-0.236604	CTP biosynthetic process [GO:0006241]; GTP biosynthetic process [GO:0006183]; UTP biosynthetic process [GO:0006228]	integral component of membrane [GO:0016021]; photosystem II [GO:0009523]	oxidoreductase activity [GO:0016491]; phosphate ion binding [GO:0042301]	13
	XM38_017870	XM38_017870	hypothetical protein		0	0						0
	XM38_017880	XM38_017880	hypothetical protein		0	0					ATPase activity [GO:0016887]; ATP binding [GO:0005524]	0
	XM38_017890	trmB	tRNA (guanine-N(7)-)-methyltransferase		0	0				integral component of membrane [GO:0016021]; plasma membrane [GO:0005886]	ATP binding [GO:0005524]; hydrolase activity [GO:0016787]	0
	XM38_017900	pmt	putative dolichyl-phosphate-mannose--protein mannosyltransferase		0	0				integral component of membrane [GO:0016021]	transporter activity [GO:0005215]	0
	XM38_017910	XM38_017910	hypothetical protein		0	0					oxidoreductase activity [GO:0016491]	0
	XM38_017920	XM38_017920	hypothetical protein	0.439416	0.104416	0.253948	-1.14305	-0.499538		integral component of membrane [GO:0016021]		16
	XM38_017930	XM38_017930	hypothetical protein	0.266448	0.0842746	0.249799	-0.740605	-0.364523				30
	XM38_017940	pacS_1	putative copper-transporting ATPase PacS		0	0			metal ion transport [GO:0030001]		4-hydroxyphenylpyruvate dioxygenase activity [GO:0003868]; metal ion binding [GO:0046872]	0
	XM38_017950	cpcT	Phycocyanobilin lyase CpcT	0.416111	0.0103356	0.0150822	0.0130218	0.531979	protein-phycocyanobilin linkage [GO:0017009]	periplasmic space [GO:0042597]	polyamine binding [GO:0019808]	2
	XM38_017960	cpcS_1	phycobiliprotein lyase		0	0			protein-phycocyanobilin linkage [GO:0017009]	integral component of membrane [GO:0016021]		0
	XM38_017970	cpcS_2	phycobiliprotein lyase		0	0			protein-phycocyanobilin linkage [GO:0017009]	intracellular [GO:0005622]	DNA binding [GO:0003677]	0
	XM38_017980	XM38_017980	hypothetical protein		0	0					double-stranded RNA binding [GO:0003725]; L-threonylcarbamoyladenylate synthase [GO:0061710]	0
	XM38_017990	rpmG	50S ribosomal protein L33		0	0			translation [GO:0006412]			0
	XM38_018000	rpsR	30S ribosomal protein S18	-0.755284	0.0106006	0.0424851	0.21597	-0.892909	translation [GO:0006412]		DNA binding [GO:0003677]; endonuclease activity [GO:0004519]	4
	XM38_018010	zam_1	Acetazolamide conferring resistance protein zam	0.617552	0.0074204	0.0031328	-0.325472	0.571804			beta-glucosidase activity [GO:0008422]; scopolin beta-glucosidase activity [GO:0102483]	3
	XM38_018020	XM38_018020	hypothetical protein		0	0						0
	XM38_018030	XM38_018030	N(1)-aminopropylagmatine ureohydrolase		0	0				intracellular [GO:0005622]	DNA binding [GO:0003677]	0
	XM38_018040	speE_1	Polyamine aminopropyltransferase	-0.198202	0.018816	0.0125391	0.108503	-0.115476	S-adenosylmethioninamine biosynthetic process [GO:0006557]; spermidine biosynthetic process [GO:0008295]			6
	XM38_018050	rsmE	Ribosomal RNA small subunit methyltransferase E		0	0			rRNA processing [GO:0006364]	integral component of membrane [GO:0016021]; intracellular [GO:0005622]	ATP binding [GO:0005524]; phosphorelay sensor kinase activity [GO:0000155]	0
	XM38_018060	sphX_1	Putative substrate binding domain of ABC phosphate transporter		0	0					nickel cation binding [GO:0016151]	0
	XM38_018070	XM38_018070	hypothetical protein		0	0						0
	XM38_018080	sodN	Superoxide dismutase [Ni]	-0.0966358	0.0408122	0.0739701	0.956217	0.34803				12
	XM38_018090	XM38_018090	alpha/beta hydrolase		0	0				integral component of membrane [GO:0016021]; thylakoid membrane [GO:0042651]	oxidoreductase activity, acting on NAD(P)H, quinone or similar compound as acceptor [GO:0016655]; quinone binding [GO:0048038]	0
	XM38_018100	XM38_018100	hypothetical protein		0	0				integral component of membrane [GO:0016021]		0
	XM38_018110	XM38_018110	putative N-acetyltransferase ycf52-like protein		0	0					tryptophan synthase activity [GO:0004834]	0
	XM38_018120	XM38_018120	hypothetical protein		0	0						0
	XM38_018140	XM38_018140	Tic22 protein, chloroplast protein import component	0.201582	0.00715539	0.00817711	-0.551977	-0.553446	protein transport [GO:0015031]		carboxymethylenebutenolidase activity [GO:0008806]	2
	XM38_018150	XM38_018150	sugar transferase		0	0				integral component of membrane [GO:0016021]		0
	XM38_018160	XM38_018160	hypothetical protein		0	0				cell outer membrane [GO:0009279]; integral component of membrane [GO:0016021]	oxidoreductase activity [GO:0016491]	0
	XM38_018170	coaBC	Coenzyme A biosynthesis bifunctional protein CoaBC		0	0			coenzyme A biosynthetic process [GO:0015937]; pantothenate catabolic process [GO:0015941]			0
	XM38_018180	XM38_018180	hypothetical protein		0	0						0
	XM38_018190	estA	Carboxylesterase 1	0.0243208	0.00450524	0.00564753	1.37962	0.352543				1
	XM38_018200	pgsA	CDP-diacylglycerol--glycerol-3-phosphate 3-phosphatidyltransferase		0	0			phospholipid biosynthetic process [GO:0008654]		protein-tyrosine sulfotransferase activity [GO:0008476]	0
	XM38_018210	lysS_2	Lysine--tRNA ligase	-0.431552	0.0100705	0.00551081	0.521639	-0.19634	lysyl-tRNA aminoacylation [GO:0006430]		catalytic activity [GO:0003824]; cyclic-di-GMP binding [GO:0035438]; phosphopantetheine binding [GO:0031177]	4
	XM38_018220	XM38_018220	adenylate/guanylate cyclase domain protein	-0.209193	0.00821545	0.00278967	0.284899	-0.0731031	cyclic nucleotide biosynthetic process [GO:0009190]; intracellular signal transduction [GO:0035556]			2
	XM38_018230	purC	Phosphoribosylaminoimidazole-succinocarboxamide synthase		0	0			'de novo' IMP biosynthetic process [GO:0006189]; cobalamin biosynthetic process [GO:0009236]		transferase activity [GO:0016740]	0
	XM38_018240	XM38_018240	Surface antigen variable number repeat protein	-0.0738987	0.231888	0.0937283	0.0454492	0.0367946				61
	XM38_018250	lpxC	UDP-3-O-acyl-N-acetylglucosamine deacetylase		0	0			lipid A biosynthetic process [GO:0009245]		transferase activity [GO:0016740]	0
	XM38_018260	fabZ	3-hydroxyacyl-[acyl-carrier-protein] dehydratase FabZ		0	0			fatty acid biosynthetic process [GO:0006633]; lipid A biosynthetic process [GO:0009245]		transferase activity, transferring glycosyl groups [GO:0016757]	0
	XM38_018270	lpxA	Acyl-[acyl-carrier-protein]--UDP-N- acetylglucosamine O-acyltransferase		0	0			lipid A biosynthetic process [GO:0009245]		transferase activity [GO:0016740]	0
	XM38_018280	lpxB_1	Lipid-A-disaccharide synthase		0	0			lipid A biosynthetic process [GO:0009245]			0
	XM38_018290	XM38_018290	Putative biopolymer transport protein ExbB-like 2	-0.00116539	0.00397522	0.00502741	0.0485736	0.222777	protein transport [GO:0015031]	integral component of membrane [GO:0016021]		1
	XM38_018300	XM38_018300	Putative biopolymer transport protein ExbD	-0.517276	0.00318017	0.00426855	-0.526705	-0.604896	protein transport [GO:0015031]			1
	XM38_018310	speA_2	Arginine decarboxylase		0	0					hydrolase activity [GO:0016787]	0
	XM38_018320	cbiT	Cobalt-precorrin-6B C(15)-methyltransferase (decarboxylating)		0	0			cobalamin biosynthetic process [GO:0009236]	cytoplasm [GO:0005737]	RNA binding [GO:0003723]; RNA methyltransferase activity [GO:0008173]	0
	XM38_018330	XM38_018330	GGDEF domain-containing protein	0.219209	0.00318017	0.000815255	0.469871	0.251194				1
	XM38_018340	XM38_018340	hypothetical protein		0	0				integral component of membrane [GO:0016021]		0
	XM38_018350	hisA	1-(5-phosphoribosyl)-5-[(5- phosphoribosylamino)methylideneamino] imidazole-4-carboxamide isomerase	-0.342796	0.0145758	0.0162016	0.0981057	-0.363307	histidine biosynthetic process [GO:0000105]	integral component of membrane [GO:0016021]		4
	XM38_018360	XM38_018360	Rieske domain/chlorophyllide a oxygenase domain protein		0	0					hydrolase activity [GO:0016787]	0
	XM38_018370	XM38_018370	Amino_oxidase		0	0						0
	XM38_018380	XM38_018380	hypothetical protein		0	0				integral component of membrane [GO:0016021]; plasma membrane [GO:0005886]		0
	XM38_018390	XM38_018390	Vitamin K epoxide reductase	0.00656509	0.0241163	0.0222805	0.115379	0.0584402				7
	XM38_018400	btpA	Photosystem I biogenesis protein BtpA	-0.145043	0.00715539	0.00724591	-0.0380893	-0.149222	metabolic process [GO:0008152]			2
	XM38_018410	rimO	Ribosomal protein S12 methylthiotransferase RimO	0.0510824	0.00291516	0.00188957	0.417606	0.138775	peptidyl-L-beta-methylthioaspartic acid biosynthetic process from peptidyl-aspartic acid [GO:0018339]; tRNA modification [GO:0006400]		DNA binding [GO:0003677]; endonuclease activity [GO:0004519]; metal ion binding [GO:0046872]	1
	XM38_018420	crhR_1	RNA helicase CrhR	-0.140482	0.0113956	0.00679806	0.621679	-0.345271		integral component of membrane [GO:0016021]	protein C-terminal S-isoprenylcysteine carboxyl O-methyltransferase activity [GO:0004671]	3
	XM38_018430	XM38_018430	hypothetical protein		0	0					transferase activity [GO:0016740]	0
	XM38_018440	XM38_018440	hypothetical protein		0	0				integral component of membrane [GO:0016021]		0
	XM38_018450	XM38_018450	hypothetical protein		0	0				integral component of membrane [GO:0016021]		0
	XM38_018460	XM38_018460	hypothetical protein	0.273654	0.00636035	0.00837901	0.386544	0.34678			DNA binding [GO:0003677]	2
	XM38_018470	XM38_018470	hypothetical protein	-0.107364	0.0153708	0.00698697	0.0691368	-0.198525		integral component of membrane [GO:0016021]	channel activity [GO:0015267]	3
	XM38_018480	XM38_018480	hypothetical protein		0	0					peptidase activity [GO:0008233]	0
	XM38_018490	XM38_018490	hypothetical protein		0	0				cytoplasm [GO:0005737]	chorismate mutase activity [GO:0004106]	0
	XM38_018500	XM38_018500	2-methyl-6-phytyl-1,4-hydroquinone methyltransferase		0	0				integral component of membrane [GO:0016021]		0
	XM38_018510	XM38_018510	hypothetical protein		0	0					kinase activity [GO:0016301]; magnesium ion binding [GO:0000287]; potassium ion binding [GO:0030955]; pyruvate kinase activity [GO:0004743]	0
	XM38_018520	XM38_018520	hypothetical protein		0	0						0
	XM38_018530	XM38_018530	hypothetical protein	-0.0376213	0.00636035	0.00776767	-0.0311146	0.00373664				2
	XM38_018540	int_3	Integrase/recombinase		0	0			DNA integration [GO:0015074]; DNA recombination [GO:0006310]			0
	XM38_018550	XM38_018550	hypothetical protein		0	0					2-isopropylmalate synthase activity [GO:0003852]	0
	XM38_018560	yxaF_2	putative HTH-type transcriptional regulator YxaF		0	0			regulation of transcription, DNA-templated [GO:0006355]; transcription, DNA-templated [GO:0006351]	cell [GO:0005623]		0
	XM38_018570	XM38_018570	glutathione S-transferase		0	0					5-amino-6-(5-phosphoribosylamino)uracil reductase activity [GO:0008703]; diaminohydroxyphosphoribosylaminopyrimidine deaminase activity [GO:0008835]; NADP binding [GO:0050661]; zinc ion binding [GO:0008270]	0
	XM38_018580	XM38_018580	Multidrug efflux pump subunit		0	0				integral component of membrane [GO:0016021]		0
	XM38_018590	nolG_1	Nodulation protein NolG		0	0						0
	XM38_018600	XM38_018600	hypothetical protein		0	0			lipid metabolic process [GO:0006629]			0
	XM38_018610	XM38_018610	TetR family transcriptional regulator		0	0			DNA integration [GO:0015074]; DNA recombination [GO:0006310]			0
	XM38_018620	XM38_018620	hypothetical protein		0	0					ATP binding [GO:0005524]; DNA binding [GO:0003677]; helicase activity [GO:0004386]	0
	XM38_018630	XM38_018630	hypothetical protein		0	0				cytoplasm [GO:0005737]	4 iron, 4 sulfur cluster binding [GO:0051539]; metal ion binding [GO:0046872]; quinolinate synthetase A activity [GO:0008987]; transferase activity, transferring alkyl or aryl (other than methyl) groups [GO:0016765]	0
	XM38_018640	cpcS_3	phycobiliprotein lyase	-0.042376	0.0336568	0.0553596	0.275511	0.0312181	protein-phycocyanobilin linkage [GO:0017009]		hydrolase activity [GO:0016787]	10
	XM38_018650	hemE	Uroporphyrinogen decarboxylase	-0.086151	0.00583032	0.00468656	0.0938314	-0.0807513	protoporphyrinogen IX biosynthetic process [GO:0006782]			2
	XM38_018660	XM38_018660	hypothetical protein		0	0						0
	XM38_018670	ruvB	Holliday junction branch migration DNA helicase RuvB		0	0			DNA recombination [GO:0006310]; DNA repair [GO:0006281]; SOS response [GO:0009432]			0
	XM38_018680	XM38_018680	hypothetical protein	-0.00622002	0.00795043	0.00996622	0.235346	0.0951248				2
	XM38_018690	msrQ	Protein-methionine-sulfoxide reductase heme-binding subunit MsrQ		0	0					inositol monophosphate 1-phosphatase activity [GO:0008934]; inositol monophosphate 3-phosphatase activity [GO:0052832]; inositol monophosphate 4-phosphatase activity [GO:0052833]	0
	XM38_018700	XM38_018700	hypothetical protein		0	0						0
	XM38_018710	XM38_018710	Two-component sensor histidine kinase		0	0			protein-chromophore linkage [GO:0018298]		ATP binding [GO:0005524]	0
	XM38_018720	XM38_018720	hypothetical protein	0.0971402	0.018286	0.014295	0.353139	0.220325				6
	XM38_018730	XM38_018730	hypothetical protein		0	0						0
	XM38_018740	XM38_018740	hypothetical protein	0.508588	0.0424023	0.0681682	0.241819	0.567459		cytoplasm [GO:0005737]	L-aspartate:fumarate oxidoreductase activity [GO:0044318]; L-aspartate oxidase activity [GO:0008734]	12
	XM38_018750	XM38_018750	Gluconokinase		0	0			carbohydrate metabolic process [GO:0005975]			0
	XM38_018760	XM38_018760	hypothetical protein	-0.0450724	0.0288866	0.0183069	-0.291778	-0.399183			helicase activity [GO:0004386]	10
	XM38_018770	rutB_1	Peroxyureidoacrylate/ureidoacrylate amidohydrolase RutB		0	0			metabolic process [GO:0008152]	intracellular [GO:0005622]	ATP binding [GO:0005524]; ATP-dependent 3'-5' DNA helicase activity [GO:0043140]; nucleic acid binding [GO:0003676]	0
	XM38_018780	XM38_018780	pyridine nucleotide-disulfide oxidoreductase	0.054984	0.036042	0.021546	-0.157548	0.311797	cell redox homeostasis [GO:0045454]			11
	XM38_018790	XM38_018790	Tic20 family protein		0	0						0
	XM38_018800	XM38_018800	Ureidoglycolate lyase	-0.266995	0.0339218	0.0352285	0.307785	-0.040286	metabolic process [GO:0008152]		methyltransferase activity [GO:0008168]; nucleic acid binding [GO:0003676]	8
	XM38_018810	rpsF	30S ribosomal protein S6	-0.0386832	0.00954052	0.02468	0.322057	-0.29637	translation [GO:0006412]	integral component of membrane [GO:0016021]		2
	XM38_018820	XM38_018820	hypothetical protein	-0.407861	0.00344519	0.00544636	0.595306	0.557947				1
	XM38_018830	ancA_1	Cellulosome-anchoring protein		0.00503527	0.00402475					lyase activity [GO:0016829]	0
	XM38_018840	XM38_018840	hypothetical protein	0.826161	0.00874547	0.010199	0.375122	1.00544		integral component of membrane [GO:0016021]; intracellular [GO:0005622]	ammonium transmembrane transporter activity [GO:0008519]; ATP binding [GO:0005524]; phosphorelay sensor kinase activity [GO:0000155]	1
	XM38_018850	XM38_018850	hypothetical protein	-0.0970644	0.0670486	0.0276909	0.286541	0.162354			methyltransferase activity [GO:0008168]	14
	XM38_018860	XM38_018860	hypothetical protein	0.145024	0.00424023	0.00612476	-0.20087	0.302944				1
	XM38_018870	XM38_018870	Purine nucleoside phosphoramidase	0.147924	0.0233213	0.0577059	0.110922	-0.0461422			oxidoreductase activity [GO:0016491]	6
	XM38_018880	psbA_2	Photosystem II protein D1 2	-1.53034	0.107066	0.084628	1.99601	-0.357787	photosynthetic electron transport in photosystem II [GO:0009772]; protein-chromophore linkage [GO:0018298]; response to herbicide [GO:0009635]		transferase activity [GO:0016740]	31
	XM38_018890	nhaA2	Na(+)/H(+) antiporter NhaA 2	-0.234477	0.0164309	0.0179826	-0.871982	-0.81296	cell redox homeostasis [GO:0045454]	integral component of membrane [GO:0016021]; plasma membrane [GO:0005886]	hydrogen ion transmembrane transporter activity [GO:0015078]	4
	XM38_018910	XM38_018910	hypothetical protein		0	0					hydrolase activity [GO:0016787]	0
	XM38_018920	XM38_018920	hypothetical protein		0	0				cytoplasm [GO:0005737]	mannosyl-3-phosphoglycerate phosphatase activity [GO:0050531]	0
	XM38_018930	XM38_018930	hypothetical protein	0.463385	0.00503527	0.0131451	-0.0547986	0.435487			haloalkane dehalogenase activity [GO:0018786]	1
	XM38_018940	XM38_018940	hypothetical protein		0	0				integral component of membrane [GO:0016021]		0
	XM38_018950	XM38_018950	hypothetical protein		0	0				small ribosomal subunit [GO:0015935]	structural constituent of ribosome [GO:0003735]	0
	XM38_018960	XM38_018960	hypothetical protein		0	0				cytoplasm [GO:0005737]	translation elongation factor activity [GO:0003746]	0
	XM38_018970	XM38_018970	hypothetical protein		0	0						0
	XM38_018980	XM38_018980	hypothetical protein		0	0					ATP binding [GO:0005524]; ATP-dependent DNA helicase activity [GO:0004003]; nucleic acid binding [GO:0003676]	0
	XM38_018990	XM38_018990	transposase family protein		0	0				integral component of plasma membrane [GO:0005887]		0
	XM38_019000	XM38_019000	hypothetical protein		0	0				ribosome [GO:0005840]	rRNA binding [GO:0019843]; structural constituent of ribosome [GO:0003735]	0
	XM38_019010	XM38_019010	hypothetical protein		0	0				primosome complex [GO:1990077]	ATP binding [GO:0005524]; DNA binding [GO:0003677]; DNA helicase activity [GO:0003678]	0
	XM38_019020	XM38_019020	hypothetical protein	0.317626	0.00689037	0.0101066	-0.226242	0.366659				2
	XM38_019030	XM38_019030	hypothetical protein		0	0			transposition, DNA-mediated [GO:0006313]	integral component of membrane [GO:0016021]		0
	XM38_019040	XM38_019040	hypothetical protein		0	0					transferase activity, transferring glycosyl groups [GO:0016757]	0
	XM38_019050	XM38_019050	putative GUN4 domain containing protein		0	0					catalytic activity [GO:0003824]; coenzyme binding [GO:0050662]	0
	XM38_019060	XM38_019060	hypothetical protein		0	0					dTDP-4-dehydrorhamnose 3,5-epimerase activity [GO:0008830]	0
	XM38_019070	pbuG	Guanine/hypoxanthine permease PbuG		0	0					CDP-glucose 4,6-dehydratase activity [GO:0047733]	0
	XM38_019080	cofG	FO synthase subunit 1		0	0			coenzyme biosynthetic process [GO:0009108]		glucose-1-phosphate cytidylyltransferase activity [GO:0047343]	0
	XM38_019090	kaiB_2	Circadian clock protein KaiB		0	0			rhythmic process [GO:0048511]		transferase activity [GO:0016740]	0
	XM38_019100	pilT_2	Twitching mobility protein	0.0159886	0.134362	0.0946372	0.295978	0.19381				32
	XM38_019110	XM38_019110	hypothetical protein		0	0			transmembrane transport [GO:0055085]			0
	XM38_019120	XM38_019120	hypothetical protein	1.07397	0.00609533	0.0041895	-0.228163	0.970636				2
	XM38_019130	XM38_019130	hypothetical protein	0.530948	0.00291516	0.0012057	0.108785	0.293549		integral component of membrane [GO:0016021]	alanine dehydrogenase activity [GO:0000286]; NAD(P)+ transhydrogenase activity [GO:0008746]	1
	XM38_019140	XM38_019140	hypothetical protein	0.370228	0.0103356	0.000945974	0.501686	0.423895			DNA binding [GO:0003677]	2
	XM38_019150	XM38_019150	hypothetical protein		0	0				cytoplasm [GO:0005737]	4-hydroxy-tetrahydrodipicolinate reductase [GO:0008839]; NAD binding [GO:0051287]; NADP binding [GO:0050661]; oxidoreductase activity, acting on CH or CH2 groups, NAD or NADP as acceptor [GO:0016726]	0
	XM38_019160	XM38_019160	hypothetical protein		0	0				integral component of membrane [GO:0016021]		0
	XM38_019170	XM38_019170	hypothetical protein		0	0					2-succinyl-5-enolpyruvyl-6-hydroxy-3-cyclohexene-1-carboxylic-acid synthase activity [GO:0070204]; magnesium ion binding [GO:0000287]; manganese ion binding [GO:0030145]; thiamine pyrophosphate binding [GO:0030976]	0
	XM38_019180	XM38_019180	hypothetical protein		0	0					isochorismate synthase activity [GO:0008909]	0
	XM38_019190	XM38_019190	hypothetical protein		0	0					electron transfer activity [GO:0009055]; FMN binding [GO:0010181]	0
	XM38_019200	XM38_019200	hypothetical protein	1.22908	0.00318017	0.00126919	-0.299783	0.324955		integral component of membrane [GO:0016021]; photosystem II reaction center [GO:0009539]; thylakoid membrane [GO:0042651]	oxidoreductase activity [GO:0016491]	1
	XM38_019210	XM38_019210	hypothetical protein	0.932511	0.00397522	0.00122953	-0.426162	0.523613				1
	XM38_019220	XM38_019220	serine/threonine phosphatase		0	0					FMN binding [GO:0010181]; oxidoreductase activity [GO:0016491]	0
	XM38_019230	ttcA	tRNA 2-thiocytidine biosynthesis protein TtcA		0	0			tRNA processing [GO:0008033]		oxidoreductase activity, acting on the CH-NH group of donors [GO:0016645]	0
	XM38_019240	XM38_019240	hypothetical protein		0	0				integral component of membrane [GO:0016021]; intracellular [GO:0005622]	phosphorelay sensor kinase activity [GO:0000155]	0
	XM38_019250	XM38_019250	GDP-mannose 4,6-dehydratase	0.367785	0.0283565	0.0226657	0.01642	0.0715626	GDP-mannose metabolic process [GO:0019673]			8
	XM38_019260	XM38_019260	GDP-fucose synthetase	-0.00617881	0.0212012	0.0189119	0.187212	-0.154543	'de novo' GDP-L-fucose biosynthetic process [GO:0042351]	cytoplasm [GO:0005737]	ATP binding [GO:0005524]; heat shock protein binding [GO:0031072]; unfolded protein binding [GO:0051082]; zinc ion binding [GO:0008270]	6
	XM38_019270	XM38_019270	hypothetical protein	0.162716	0.10044	0.14508	2.4648	-0.0939164				28
	XM38_019280	purH	Bifunctional purine biosynthesis protein PurH	-0.00947053	0.0283565	0.0155772	0.130932	-0.0618874	'de novo' IMP biosynthetic process [GO:0006189]	integral component of membrane [GO:0016021]		7
	XM38_019290	rfr3_1	Pentapeptide repeat protein Rfr32	-0.547282	0.00901049	0.0157299	0.142338	-0.147262		intracellular [GO:0005622]	DNA binding [GO:0003677]	2
	XM38_019300	XM38_019300	hypothetical protein		0	0						0
	XM38_019310	ribE	Riboflavin synthase	-0.0132517	0.00238513	0.00309909	0.0279999	0.142019			ATP binding [GO:0005524]; metal ion binding [GO:0046872]; pyruvate, water dikinase activity [GO:0008986]	1
	XM38_019320	XM38_019320	hypothetical protein		0	0				intracellular [GO:0005622]		0
	XM38_019330	yajO	putative oxidoreductase YajO		0	0						0
	XM38_019340	nodB	Chitooligosaccharide deacetylase		0	0			carbohydrate metabolic process [GO:0005975]	cytoplasm [GO:0005737]	glucosamine-1-phosphate N-acetyltransferase activity [GO:0019134]; magnesium ion binding [GO:0000287]; UDP-N-acetylglucosamine diphosphorylase activity [GO:0003977]	0
	XM38_019350	hemH	Ferrochelatase		0	0			heme biosynthetic process [GO:0006783]			0
	XM38_019360	XM38_019360	Serine-threonine-protein kinase	-0.224462	0.0037102	0.00155716	-0.0672216	-0.0461498			FMN binding [GO:0010181]; pyridoxamine-phosphate oxidase activity [GO:0004733]	1
	XM38_019370	ydiL	Putative membrane peptidase YdiL		0	0				integral component of membrane [GO:0016021]		0
	XM38_019380	XM38_019380	3-oxoacyl-[acyl-carrier-protein] reductase	-0.704899	0.0429323	0.0528857	0.927258	0.000164318				11
	XM38_019390	XM38_019390	family 3 Adenylate cyclase		0	0			cyclic nucleotide biosynthetic process [GO:0009190]; phosphorelay signal transduction system [GO:0000160]	integral component of membrane [GO:0016021]; plasma membrane [GO:0005886]	prenyltransferase activity [GO:0004659]	0
	XM38_019400	yjcK	Putative ribosomal-protein-alanine acetyltransferase		0	0					5'-nucleotidase activity [GO:0008253]	0
	XM38_019410	XM38_019410	hypothetical protein		0	0				cytoplasm [GO:0005737]	diaminopimelate epimerase activity [GO:0008837]	0
	XM38_019420	XM38_019420	hypothetical protein	-0.539147	0.0037102	0.0150822	0.304688	0.0579782		cytoplasm [GO:0005737]	6-phosphofructokinase activity [GO:0003872]; ATP binding [GO:0005524]; diphosphate-fructose-6-phosphate 1-phosphotransferase activity [GO:0047334]; metal ion binding [GO:0046872]	1
	XM38_019430	nfi	Endonuclease V		0	0			DNA repair [GO:0006281]			0
	XM38_019440	XM38_019440	hypothetical protein		0	0			lipid metabolic process [GO:0006629]		metallopeptidase activity [GO:0008237]	0
	XM38_019450	XM38_019450	Pentapeptide repeats containing protein	0.894992	0.00689037	0.0100548	-0.510451	0.227505			ATP binding [GO:0005524]; glycerol kinase activity [GO:0004370]	2
	XM38_019460	XM38_019460	hypothetical protein		0	0						0
	XM38_019470	ltxA	Leukotoxin	0.062118	0.0198761	0.00504534	-0.928713	0.0468519			S-adenosylmethionine:2-demethylmenaquinol-7 methyltransferase activity [GO:0102955]	3
	XM38_019480	surA	Chaperone SurA		0	0					transferase activity [GO:0016740]	0
	XM38_019490	XM38_019490	hypothetical protein		0	0				cytoplasm [GO:0005737]	4 iron, 4 sulfur cluster binding [GO:0051539]; lipoate synthase activity [GO:0016992]; metal ion binding [GO:0046872]	0
	XM38_019500	XM38_019500	hypothetical protein		0	0				integral component of membrane [GO:0016021]	inward rectifier potassium channel activity [GO:0005242]	0
	XM38_019510	devB_1	ABC exporter membrane fusion protein, DevB family	-0.108366	0.00265014	0.00184831	-0.341638	0.820372			DNA binding [GO:0003677]	1
	XM38_019520	XM38_019520	Beta-monoglucosyldiacylglycerol synthase		0	0				integral component of membrane [GO:0016021]; plasma membrane [GO:0005886]	transmembrane transporter activity [GO:0022857]	0
	XM38_019530	XM38_019530	hypothetical protein		0	0			lipid metabolic process [GO:0006629]	integral component of membrane [GO:0016021]; plasma membrane [GO:0005886]	transmembrane transporter activity [GO:0022857]	0
	XM38_019540	XM38_019540	hypothetical protein		0	0						0
	XM38_019550	gpr_2	L-glyceraldehyde 3-phosphate reductase		0	0						0
	XM38_019560	yrpG	putative oxidoreductase YrpG		0	0					ATPase activity [GO:0016887]; ATP binding [GO:0005524]	0
	XM38_019570	XM38_019570	hypothetical protein		0	0					ATPase activity [GO:0016887]; ATP binding [GO:0005524]	0
	XM38_019580	XM38_019580	hypothetical protein		0	0						0
	XM38_019590	XM38_019590	hypothetical protein	0.05226	0.00424023	0.00563821	-0.145635	0.0203592				1
	XM38_019600	XM38_019600	hypothetical protein		0	0						0
	XM38_019610	XM38_019610	hypothetical protein	-0.331093	0.00768542	0.00662703	0.010781	-0.0345678			DNA binding [GO:0003677]; transposase activity [GO:0004803]	2
	XM38_019620	lgrE	Linear gramicidin dehydrogenase LgrE		0	0			biosynthetic process [GO:0009058]			0
	XM38_019630	XM38_019630	hypothetical protein		0	0						0
	XM38_019640	XM38_019640	hypothetical protein		0	0					DNA topoisomerase type II (ATP-hydrolyzing) activity [GO:0003918]	0
	XM38_019650	XM38_019650	hypothetical protein		0	0						0
	XM38_019660	XM38_019660	hypothetical protein		0	0						0
	XM38_019670	XM38_019670	TonB-dependent siderophore receptor	0.242389	0.0482326	0.0161279	-0.372249	-0.108345	siderophore transport [GO:0015891]			12
	XM38_019680	yfmC_1	Fe(3+)-citrate-binding protein YfmC		0	0						0
	XM38_019690	mefA_1	Macrolide efflux protein A		0	0			transmembrane transport [GO:0055085]			0
	XM38_019700	XM38_019700	Insertion element IS900 uncharacterized 42 kDa protein		0	0			transposition, DNA-mediated [GO:0006313]		DNA binding [GO:0003677]; transposase activity [GO:0004803]	0
	XM38_019710	XM38_019710	hypothetical protein		0	0						0
	XM38_019720	XM38_019720	hypothetical protein		0	0			transposition, DNA-mediated [GO:0006313]			0
	XM38_019730	XM38_019730	hypothetical protein		0	0					electron transfer activity [GO:0009055]; heme binding [GO:0020037]	0
	XM38_019740	XM38_019740	hypothetical protein		0	0					DNA binding [GO:0003677]	0
	XM38_019750	XM38_019750	hypothetical protein		0	0						0
	XM38_019760	XM38_019760	hypothetical protein		0	0					iron-sulfur cluster binding [GO:0051536]; metal ion binding [GO:0046872]; molybdopterin cofactor binding [GO:0043546]; nitrate reductase activity [GO:0008940]	0
	XM38_019770	hemL_2	Glutamate-1-semialdehyde 2,1-aminomutase		0	0			biosynthetic process [GO:0009058]	integral component of membrane [GO:0016021]	nitrate transmembrane transporter activity [GO:0015112]; nitrite transmembrane transporter activity [GO:0015113]	0
	XM38_019780	XM38_019780	type I polyketide synthase		0	0			metabolic process [GO:0008152]		4 iron, 4 sulfur cluster binding [GO:0051539]; ferredoxin-nitrite reductase activity [GO:0048307]; heme binding [GO:0020037]; metal ion binding [GO:0046872]	0
	XM38_019790	XM38_019790	type I polyketide synthase		0	0			metabolic process [GO:0008152]		lyase activity [GO:0016829]	0
	XM38_019800	XM38_019800	peptide synthetase		0	0			metabolic process [GO:0008152]		DNA binding [GO:0003677]; DNA binding transcription factor activity [GO:0003700]	0
	XM38_019810	XM38_019810	Non-ribosomal peptide synthetase		0	0			metabolic process [GO:0008152]		anthranilate phosphoribosyltransferase activity [GO:0004048]	0
	XM38_019820	luxA	Alkanal monooxygenase alpha chain		0	0				cytoplasm [GO:0005737]	GTP binding [GO:0005525]; metal ion binding [GO:0046872]; molybdenum cofactor guanylyltransferase activity [GO:0061603]	0
	XM38_019830	XM38_019830	Type I polyketide synthase (PKSs)		0	0			metabolic process [GO:0008152]			0
	XM38_019840	ddc	L-2,4-diaminobutyrate decarboxylase		0	0			carboxylic acid metabolic process [GO:0019752]	intracellular [GO:0005622]		0
	XM38_019850	XM38_019850	Non-ribosomal peptide synthetase		0	0			metabolic process [GO:0008152]	integral component of membrane [GO:0016021]	serine-type endopeptidase activity [GO:0004252]	0
	XM38_019860	XM38_019860	hypothetical protein		0	0					oxidoreductase activity [GO:0016491]	0
	XM38_019870	anaB_1	Acyl-CoA dehydrogenase		0	0				integral component of membrane [GO:0016021]; plasma membrane [GO:0005886]		0
	XM38_019880	XM38_019880	Sulfotransferase family protein		0	0						0
	XM38_019890	XM38_019890	hypothetical protein		0	0					ATP binding [GO:0005524]; glucose-1-phosphate adenylyltransferase activity [GO:0008878]	0
	XM38_019900	dltC	D-alanine--poly(phosphoribitol) ligase subunit 2		0	0				integral component of membrane [GO:0016021]		0
	XM38_019910	fadD_2	3-hydroxyacyl-CoA dehydrogenase		0	0			fatty acid metabolic process [GO:0006631]		transferase activity [GO:0016740]	0
	XM38_019920	XM38_019920	Polyketide synthase		0	0			metabolic process [GO:0008152]		transferase activity [GO:0016740]	0
	XM38_019930	XM38_019930	peptide synthetase		0	0			metabolic process [GO:0008152]		metalloendopeptidase activity [GO:0004222]	0
	XM38_019940	XM38_019940	hypothetical protein		0	0						0
	XM38_019950	XM38_019950	hypothetical protein		0	0					methylenetetrahydrofolate reductase (NAD(P)H) activity [GO:0004489]; methyltransferase activity [GO:0008168]	0
	XM38_019960	XM38_019960	Glutaryl-7-aminocephalosporanic-acid acylase		0	0			antibiotic biosynthetic process [GO:0017000]			0
	XM38_019970	XM38_019970	hypothetical protein		0	0			regulation of transcription, DNA-templated [GO:0006355]	cytoplasm [GO:0005737]	ATP binding [GO:0005524]; tryptophan-tRNA ligase activity [GO:0004830]	0
	XM38_019980	XM38_019980	hypothetical protein		0	0						0
	XM38_019990	XM38_019990	hypothetical protein		0	0						0
	XM38_020000	XM38_020000	hypothetical protein		0	0				integral component of membrane [GO:0016021]		0
	XM38_020020	XM38_020020	Phosphorylated carbohydrates phosphatase		0	0			metabolic process [GO:0008152]		metal ion binding [GO:0046872]; transketolase activity [GO:0004802]	0
	XM38_020030	menG_2	Demethylmenaquinone methyltransferase	0.145431	0.00424023	0.00677852	0.130618	0.0623755		cytoplasm [GO:0005737]	GTPase activity [GO:0003924]; GTP binding [GO:0005525]; translation elongation factor activity [GO:0003746]	1
	XM38_020040	XM38_020040	hypothetical protein		0	0					beta-ketoacyl-acyl-carrier-protein synthase II activity [GO:0033817]	0
	XM38_020050	XM38_020050	hypothetical protein		0	0				cytoplasm [GO:0005737]	acyl carrier activity [GO:0000036]; phosphopantetheine binding [GO:0031177]	0
	XM38_020060	XM38_020060	hypothetical protein		0	0				photosystem I [GO:0009522]; thylakoid membrane [GO:0042651]	4 iron, 4 sulfur cluster binding [GO:0051539]; electron transfer activity [GO:0009055]; metal ion binding [GO:0046872]	0
	XM38_020070	XM38_020070	hypothetical protein		0	0				cytoplasm [GO:0005737]	ATP binding [GO:0005524]; kinase activity [GO:0016301]; magnesium ion binding [GO:0000287]; ribose phosphate diphosphokinase activity [GO:0004749]	0
	XM38_020080	coaE	Dephospho-CoA kinase		0	0			coenzyme A biosynthetic process [GO:0015937]	integral component of membrane [GO:0016021]		0
	XM38_020090	XM38_020090	hypothetical protein	-0.015574	0.0127207	0.00797298	0.134587	0.0796325		cytoplasm [GO:0005737]	5'-3' exoribonuclease activity [GO:0004534]; endoribonuclease activity [GO:0004521]; RNA binding [GO:0003723]; zinc ion binding [GO:0008270]	3
	XM38_020100	XM38_020100	Hypothetical Protein	0.0218903	0.00344519	0.0111403	-0.43436	-0.520884		integral component of membrane [GO:0016021]		1
	XM38_020110	XM38_020110	hypothetical protein	0.242589	0.00318017	0.00572742	-0.0436954	0.220773	ion transport [GO:0006811]			1
	XM38_020120	XM38_020120	hypothetical protein	0.084942	0.00795043	0.00390057	0.285737	0.178532	transmembrane transport [GO:0055085]			2
	XM38_020130	XM38_020130	hypothetical protein		0	0						0
	XM38_020140	XM38_020140	hypothetical protein		0	0						0
	XM38_020150	XM38_020150	hypothetical protein		0	0				integral component of membrane [GO:0016021]; thylakoid membrane [GO:0042651]	2 iron, 2 sulfur cluster binding [GO:0051537]; electron transporter, transferring electrons within cytochrome b6/f complex of photosystem II activity [GO:0045158]; metal ion binding [GO:0046872]; plastoquinol--plastocyanin reductase activity [GO:0009496]	0
	XM38_020160	XM38_020160	hypothetical protein		0	0			regulation of transcription, DNA-templated [GO:0006355]	integral component of thylakoid membrane [GO:0031361]	electron transfer activity [GO:0009055]; heme binding [GO:0020037]; iron ion binding [GO:0005506]	0
	XM38_020170	XM38_020170	hypothetical protein		0	0						0
	XM38_020180	XM38_020180	hypothetical protein	0.036846	0.243548	0.407663	0.695689	0.947518		integral component of membrane [GO:0016021]	solute:proton antiporter activity [GO:0015299]	81
[truncated: 3,273 more rows]
